# Supplementary material for: Comparative transcriptome analysis identified candidate genes associated with kernel row number in maize
Source: PeerJ. 2025 Mar 31;13:e19143. doi: 10.7717/peerj.19143 (PMC11967441; doi:10.7717/peerj.19143)
Supplement: Supplemental Information 7 [file peerj-13-19143-s007.xlsx]

## Sheet: DV7 versus DV6
Supplemental Dataset 3. List of developmemt-specific differentially expressed genes (DV7 versus DV6)
	gene	baseMean	log2FoldChange	lfcSE	stat	pvalue	padj
1	Zm00001d037513	979.876	5.03101	0.215661	23.3283	2.28882e-120	5.45061e-116
2	Zm00001d024522	1292.42	-2.23273	0.134684	-16.5776	1.01182e-61	1.20477e-57
3	Zm00001d028601	1812.28	1.75699	0.138448	12.6906	6.67057e-37	5.2951e-33
4	Zm00001d047893	1789.17	-1.95607	0.155437	-12.5844	2.57449e-36	1.53272e-32
5	Zm00001d046493	574.352	-2.46578	0.200036	-12.3267	6.5049e-35	3.09815e-31
6	Zm00001d028398	12289.2	-1.2629	0.103753	-12.1722	4.37032e-34	1.73458e-30
7	Zm00001d025993	457.702	2.1588	0.178424	12.0992	1.06612e-33	3.62693e-30
8	Zm00001d051110	444.203	2.39975	0.200314	11.9799	4.52689e-33	1.34754e-29
9	Zm00001d032042	1369.96	-3.0232	0.255067	-11.8526	2.08729e-32	5.52296e-29
10	Zm00001d004817	3405.5	1.61527	0.140458	11.5	1.3185e-30	3.13989e-27
11	Zm00001d027852	682.377	2.14998	0.194085	11.0775	1.61267e-28	3.49127e-25
12	Zm00001d032504	2328.57	1.84507	0.170587	10.816	2.89019e-27	5.73559e-24
13	Zm00001d024904	1480.11	1.48299	0.140591	10.5483	5.17512e-26	9.48003e-23
14	Zm00001d003085	690.003	2.31577	0.224213	10.3284	5.24056e-25	8.91419e-22
15	Zm00001d039414	3347.09	1.90943	0.185206	10.3098	6.36297e-25	1.01019e-21
16	Zm00001d009567	2667.63	1.35352	0.131468	10.2954	7.38823e-25	1.09965e-21
17	Zm00001d024027	1869.22	1.66096	0.16461	10.0903	6.0994e-24	8.54419e-21
18	Zm00001d015921	5329.54	1.61971	0.160718	10.078	6.91179e-24	9.1443e-21
19	Zm00001d033898	465.774	2.11668	0.212268	9.9717	2.02734e-23	2.541e-20
20	Zm00001d004763	133.137	-3.5686	0.361241	-9.8787	5.14971e-23	6.13176e-20
21	Zm00001d045427	990.748	-1.79825	0.186756	-9.62885	6.03996e-22	6.84931e-19
22	Zm00001d047081	921.335	1.62959	0.171755	9.48787	2.35812e-21	2.53645e-18
23	Zm00001d023395	3914.66	1.74159	0.183637	9.48389	2.44975e-21	2.53645e-18
24	Zm00001d046530	4281.11	-1.01402	0.107805	-9.40606	5.151e-21	5.11108e-18
25	Zm00001d002801	415.709	2.11898	0.226142	9.37016	7.24247e-21	6.89889e-18
26	Zm00001d012535	2612.9	1.69874	0.18328	9.26857	1.88665e-20	1.72803e-17
27	Zm00001d003775	2155.62	1.33904	0.145466	9.20515	3.41195e-20	3.00934e-17
28	Zm00001d015513	265.382	1.90731	0.210087	9.07866	1.09924e-19	9.34903e-17
29	Zm00001d011929	750.254	1.57166	0.17392	9.03672	1.61445e-19	1.32575e-16
30	Zm00001d037136	192.35	2.77801	0.308348	9.00934	2.07292e-19	1.64548e-16
31	Zm00001d030361	1253.87	1.22678	0.137545	8.91907	4.70216e-19	3.61217e-16
32	Zm00001d028216	267.429	-2.39553	0.269106	-8.90182	5.49386e-19	4.08846e-16
33	Zm00001d012935	1660.79	-1.09924	0.12357	-8.89568	5.80605e-19	4.18986e-16
34	Zm00001d003162	163.548	2.54735	0.287029	8.87489	7.00003e-19	4.9029e-16
35	Zm00001d035001	337.456	2.11177	0.239095	8.83234	1.02511e-18	6.97482e-16
36	Zm00001d029814	361.335	2.93009	0.332498	8.81234	1.22555e-18	8.10704e-16
37	Zm00001d035543	3639.58	-1.27493	0.145022	-8.7913	1.47841e-18	9.51538e-16
38	Zm00001d023440	796.444	1.33872	0.152359	8.78666	1.54077e-18	9.65577e-16
39	Zm00001d051966	398.89	2.05415	0.237497	8.64916	5.18778e-18	3.16774e-15
40	Zm00001d040842	954.409	1.28812	0.14966	8.60699	7.50014e-18	4.46521e-15
41	Zm00001d020614	11023.4	-1.15943	0.135503	-8.55651	1.16339e-17	6.75729e-15
42	Zm00001d010840	14649.1	1.1474	0.134617	8.52343	1.5489e-17	8.78229e-15
43	Zm00001d034047	1825.53	1.61309	0.190782	8.45515	2.7874e-17	1.5437e-14
44	Zm00001d038300	341.821	2.52923	0.301861	8.37879	5.34746e-17	2.89419e-14
45	Zm00001d053202	1559.85	-1.67004	0.199575	-8.36799	5.86081e-17	3.10154e-14
46	Zm00001d032696	3738.25	-1.0254	0.123081	-8.33115	8.00604e-17	4.14469e-14
47	Zm00001d026175	1540.82	-1.24801	0.150302	-8.30331	1.01247e-16	5.12997e-14
48	Zm00001d030864	2460.85	1.05163	0.127507	8.24768	1.61495e-16	8.01218e-14
49	Zm00001d006195	135.019	2.3262	0.28415	8.18652	2.68889e-16	1.3068e-13
50	Zm00001d010321	868.896	1.99717	0.244223	8.17766	2.89399e-16	1.37835e-13
51	Zm00001d018806	1441.68	1.30284	0.159501	8.16822	3.12965e-16	1.46136e-13
52	Zm00001d051216	1889.5	1.3739	0.16868	8.14501	3.79262e-16	1.73388e-13
53	Zm00001d019163	1323.09	2.2975	0.282147	8.14291	3.8589e-16	1.73388e-13
54	Zm00001d007842	3194.19	-1.31692	0.163416	-8.05867	7.71304e-16	3.40145e-13
55	Zm00001d014285	1387.37	1.12738	0.140938	7.99913	1.25304e-15	5.42545e-13
56	Zm00001d009717	5864.17	1.00944	0.126508	7.97925	1.47225e-15	6.26074e-13
57	Zm00001d047933	630.654	1.80202	0.226312	7.96252	1.68564e-15	7.04242e-13
58	Zm00001d053675	2169.77	1.62396	0.204406	7.94478	1.94537e-15	7.98744e-13
59	Zm00001d007072	231.395	-1.95472	0.246469	-7.9309	2.17556e-15	8.63481e-13
60	Zm00001d046126	108.83	-3.19333	0.402779	-7.92824	2.22266e-15	8.67712e-13
61	Zm00001d018367	571.489	2.35799	0.298557	7.89796	2.83507e-15	1.08894e-12
62	Zm00001d000458	1536.83	-1.11277	0.143658	-7.74597	9.48538e-15	3.52945e-12
63	Zm00001d013287	551.593	1.36466	0.176578	7.72837	1.08929e-14	3.99082e-12
64	Zm00001d038284	580.465	1.5879	0.2071	7.66735	1.75589e-14	6.24101e-12
65	Zm00001d018292	372.788	1.6683	0.218101	7.64924	2.02175e-14	6.97767e-12
66	Zm00001d017615	627.932	1.28173	0.168626	7.60106	2.9371e-14	9.85127e-12
67	Zm00001d028793	431.985	1.35191	0.177938	7.59764	3.01581e-14	9.97478e-12
68	Zm00001d008706	342.941	2.21254	0.291533	7.58933	3.21566e-14	1.04901e-11
69	Zm00001d027456	137.923	2.68127	0.354058	7.57297	3.648e-14	1.17397e-11
70	Zm00001d043862	112.523	2.49447	0.331894	7.51587	5.6532e-14	1.795e-11
71	Zm00001d027878	1685.8	-1.969	0.262919	-7.48901	6.93969e-14	2.1745e-11
72	Zm00001d040148	3371.45	-1.14958	0.153732	-7.47786	7.55453e-14	2.33641e-11
73	ZeamMr004	6943.97	-1.52887	0.205191	-7.45096	9.26622e-14	2.82905e-11
74	Zm00001d021836	592.861	-1.96344	0.263625	-7.44784	9.48811e-14	2.86012e-11
75	Zm00001d009060	793.43	1.24343	0.167252	7.43449	1.04969e-13	3.12468e-11
76	Zm00001d038862	2593.77	1.16184	0.156634	7.41757	1.19292e-13	3.50718e-11
77	Zm00001d032453	230.341	2.748	0.371491	7.39722	1.39065e-13	3.98999e-11
78	Zm00001d010885	121.201	2.81293	0.380473	7.39326	1.43275e-13	4.06185e-11
79	Zm00001d020717	803.717	1.81961	0.248001	7.33712	2.18241e-13	6.11434e-11
80	Zm00001d040468	369.024	-1.72793	0.236746	-7.29866	2.90643e-13	8.04812e-11
81	Zm00001d035631	978.055	-1.50696	0.206876	-7.28436	3.23205e-13	8.84691e-11
82	Zm00001d018369	1799.29	1.0153	0.139572	7.27438	3.48025e-13	9.41802e-11
83	Zm00001d047939	498.204	1.2198	0.169032	7.21642	5.33749e-13	1.4123e-10
84	Zm00001d017454	438.799	1.50302	0.208646	7.20371	5.85949e-13	1.53338e-10
85	Zm00001d036727	966.199	1.37063	0.191449	7.15927	8.1106e-13	2.09941e-10
86	Zm00001d008911	815.488	-1.45809	0.204208	-7.14024	9.3165e-13	2.38563e-10
87	Zm00001d048710	9828.69	1.27913	0.17948	7.12685	1.02688e-12	2.57413e-10
88	Zm00001d002088	462.771	-1.21895	0.171078	-7.12511	1.03994e-12	2.57971e-10
89	Zm00001d010715	138.823	2.3326	0.329007	7.08981	1.34293e-12	3.23036e-10
90	Zm00001d029442	597.907	1.05969	0.14957	7.08493	1.39116e-12	3.31291e-10
91	Zm00001d024314	914.156	-1.12218	0.158762	-7.06828	1.56862e-12	3.69854e-10
92	Zm00001d023994	1933.25	1.00199	0.141804	7.06602	1.59441e-12	3.72248e-10
93	Zm00001d018717	252.478	1.50502	0.213438	7.05131	1.7724e-12	4.05847e-10
94	Zm00001d045519	2135.29	1.08559	0.154899	7.00839	2.41081e-12	5.46772e-10
95	Zm00001d051923	112.428	2.97836	0.426378	6.98528	2.84298e-12	6.38705e-10
96	Zm00001d028714	1646.28	1.16318	0.167449	6.94647	3.74544e-12	8.18294e-10
97	Zm00001d033957	1485.71	-1.03885	0.149961	-6.92743	4.28542e-12	9.27754e-10
98	Zm00001d044228	33140.7	1.03117	0.149063	6.91766	4.59164e-12	9.85094e-10
99	Zm00001d047437	248.7	1.78261	0.257823	6.91409	4.70891e-12	1.00123e-09
100	Zm00001d018868	400.966	-1.48856	0.215367	-6.91174	4.7874e-12	1.00891e-09
101	Zm00001d021569	649.286	1.06597	0.154322	6.90742	4.93539e-12	1.03098e-09
102	Zm00001d037680	383.023	-1.45359	0.212426	-6.84282	7.76508e-12	1.60798e-09
103	Zm00001d000203	1723.25	-1.63193	0.239979	-6.80031	1.04397e-11	2.1432e-09
104	Zm00001d020691	311.381	2.09543	0.308321	6.79626	1.07371e-11	2.18542e-09
105	Zm00001d044604	648.413	1.38608	0.204679	6.77197	1.27044e-11	2.53512e-09
106	Zm00001d008956	16727.2	-1.37362	0.202863	-6.77117	1.27746e-11	2.53512e-09
107	Zm00001d047492	1351.91	1.13133	0.167068	6.77169	1.27283e-11	2.53512e-09
108	Zm00001d009506	907.081	1.10107	0.16302	6.75421	1.4362e-11	2.82658e-09
109	Zm00001d020442	765.006	1.14977	0.17028	6.75226	1.45557e-11	2.84122e-09
110	Zm00001d005315	7253.58	-1.02364	0.15191	-6.73846	1.60074e-11	3.0992e-09
111	Zm00001d053988	324.803	1.60201	0.239183	6.69786	2.11498e-11	4.02929e-09
112	Zm00001d040046	672.308	-1.62219	0.242668	-6.68482	2.31215e-11	4.36996e-09
113	ZeamMr002	17738.3	-1.19364	0.179826	-6.63774	3.18539e-11	5.97299e-09
114	Zm00001d044182	859.393	1.23579	0.186857	6.61354	3.75238e-11	6.98118e-09
115	Zm00001d002064	569.254	1.0401	0.15735	6.61014	3.83954e-11	7.08796e-09
116	Zm00001d013185	757.735	-1.1828	0.179506	-6.58924	4.42092e-11	8.09845e-09
117	Zm00001d052346	770.423	-1.09544	0.166385	-6.58376	4.58688e-11	8.28685e-09
118	Zm00001d046925	447.385	-1.58593	0.24121	-6.57489	4.86877e-11	8.71766e-09
119	Zm00001d025863	7108.75	-1.27261	0.193648	-6.57177	4.972e-11	8.83606e-09
120	Zm00001d039634	528.017	1.46934	0.224005	6.5594	5.40234e-11	9.52973e-09
121	Zm00001d028004	812.888	1.31241	0.201547	6.51165	7.43274e-11	1.30149e-08
122	Zm00001d051527	255.246	-1.70069	0.26183	-6.49539	8.28188e-11	1.4396e-08
123	Zm00001d007267	2116.51	1.11283	0.172023	6.4691	9.85907e-11	1.69015e-08
124	Zm00001d048711	1877.18	1.26417	0.195419	6.469	9.86525e-11	1.69015e-08
125	Zm00001d038532	1638.85	1.11637	0.173171	6.44665	1.14347e-10	1.93966e-08
126	Zm00001d029243	322.72	1.67527	0.259894	6.44599	1.14845e-10	1.93966e-08
127	Zm00001d046096	287.883	1.6255	0.252518	6.43718	1.21717e-10	2.04125e-08
128	Zm00001d032261	964.598	1.03021	0.160113	6.43426	1.24079e-10	2.0663e-08
129	Zm00001d041732	318.681	1.37109	0.213861	6.41113	1.44447e-10	2.3888e-08
130	Zm00001d038296	471.345	1.50618	0.235709	6.38996	1.65924e-10	2.71849e-08
131	Zm00001d011183	2349.17	1.45612	0.227901	6.38928	1.66667e-10	2.71849e-08
132	Zm00001d018809	1733.88	1.25521	0.19687	6.37581	1.82002e-10	2.94843e-08
133	Zm00001d045063	132.802	-2.68728	0.421593	-6.37411	1.84024e-10	2.96105e-08
134	Zm00001d016095	322.122	1.8978	0.298149	6.36526	1.94962e-10	3.11599e-08
135	Zm00001d026599	526.673	1.37749	0.216574	6.36039	2.01241e-10	3.1949e-08
136	Zm00001d048709	12060.5	1.20769	0.189932	6.35853	2.03688e-10	3.21234e-08
137	Zm00001d021763	1837.59	1.1909	0.187998	6.33462	2.37927e-10	3.72763e-08
138	Zm00001d007882	139.397	1.81484	0.286893	6.32583	2.51877e-10	3.92039e-08
139	Zm00001d025860	640.313	1.25121	0.197934	6.32134	2.59296e-10	4.00967e-08
140	Zm00001d015914	1833.15	-1.11661	0.176764	-6.31691	2.66847e-10	4.0998e-08
141	Zm00001d035713	3775.82	-1.44343	0.229875	-6.27922	3.40286e-10	5.12885e-08
142	Zm00001d012591	1496.21	-1.13437	0.181252	-6.25853	3.88619e-10	5.7841e-08
143	Zm00001d027619	1106.18	-1.0757	0.172262	-6.24455	4.25028e-10	6.24791e-08
144	Zm00001d011430	694.667	1.15511	0.185253	6.23528	4.50974e-10	6.58865e-08
145	Zm00001d017294	111.307	-2.92581	0.470037	-6.22462	4.82718e-10	7.00942e-08
146	Zm00001d033924	367.811	-1.62133	0.260722	-6.21862	5.01542e-10	7.23862e-08
147	Zm00001d042381	614.793	1.09128	0.176285	6.19045	5.99935e-10	8.60653e-08
148	Zm00001d006875	132.726	2.46945	0.399446	6.1822	6.32157e-10	9.01448e-08
149	Zm00001d020195	672.74	1.29489	0.209633	6.17696	6.53489e-10	9.20839e-08
150	Zm00001d020264	1001.89	1.20792	0.195546	6.17715	6.52688e-10	9.20839e-08
151	Zm00001d047335	513.906	-1.10355	0.178693	-6.17568	6.58783e-10	9.22838e-08
152	Zm00001d006688	401.329	1.11233	0.180143	6.17471	6.6287e-10	9.23134e-08
153	Zm00001d040780	392.153	1.48888	0.242023	6.15184	7.65889e-10	1.0604e-07
154	Zm00001d010287	1076.59	1.39855	0.228034	6.13308	8.61956e-10	1.17295e-07
155	Zm00001d024432	313.231	1.48708	0.244003	6.09451	1.09772e-09	1.46861e-07
156	Zm00001d040130	3081.59	1.15118	0.189198	6.08451	1.1685e-09	1.55457e-07
157	Zm00001d029371	173.087	-1.6835	0.277121	-6.07496	1.24017e-09	1.63168e-07
158	Zm00001d036770	286.02	1.26603	0.208398	6.07507	1.23931e-09	1.63168e-07
159	Zm00001d027286	534.798	-1.14823	0.189313	-6.06523	1.31764e-09	1.69613e-07
160	Zm00001d030678	1368.61	1.12916	0.186148	6.06593	1.31193e-09	1.69613e-07
161	Zm00001d021197	444.026	1.65469	0.273761	6.0443	1.50056e-09	1.91092e-07
162	Zm00001d029744	347.889	1.20317	0.200351	6.00532	1.9096e-09	2.39343e-07
163	Zm00001d002999	4840.85	-1.18157	0.197036	-5.99675	2.013e-09	2.49675e-07
164	Zm00001d022530	1398.43	-1.23954	0.208333	-5.94979	2.68485e-09	3.26209e-07
165	Zm00001d035157	287.625	-1.53265	0.257956	-5.94151	2.82412e-09	3.41389e-07
166	Zm00001d048651	330.928	-1.30829	0.2205	-5.93327	2.96968e-09	3.55376e-07
167	Zm00001d021200	885.452	1.10702	0.187053	5.9182	3.25489e-09	3.85682e-07
168	Zm00001d010730	482.505	1.28281	0.216758	5.91818	3.25532e-09	3.85682e-07
169	Zm00001d047447	245.213	1.87674	0.320223	5.86071	4.60881e-09	5.32787e-07
170	Zm00001d046238	149.171	-1.93368	0.331991	-5.82451	5.72812e-09	6.52677e-07
171	Zm00001d004848	2585.71	-1.36123	0.234314	-5.80945	6.26774e-09	7.10762e-07
172	Zm00001d021245	746.466	1.62383	0.280351	5.79213	6.95012e-09	7.80709e-07
173	Zm00001d038511	238.481	1.78438	0.308609	5.78202	7.38098e-09	8.21358e-07
174	Zm00001d046679	2142.13	-1.47925	0.255971	-5.77898	7.51566e-09	8.32456e-07
175	Zm00001d017545	566.244	-1.0587	0.183519	-5.76888	7.97979e-09	8.79772e-07
176	Zm00001d034283	378.028	1.37898	0.239215	5.7646	8.18517e-09	8.98256e-07
177	Zm00001d016952	128.819	1.92265	0.333699	5.76163	8.33054e-09	9.10015e-07
178	Zm00001d014116	331.538	-1.19483	0.207958	-5.74551	9.16422e-09	9.96515e-07
179	Zm00001d020605	295.055	1.40814	0.245966	5.72495	1.03464e-08	1.10986e-06
180	Zm00001d043837	199.755	-1.48047	0.259035	-5.71532	1.09498e-08	1.16932e-06
181	Zm00001d051048	69.7383	2.26264	0.396058	5.71291	1.11061e-08	1.18072e-06
182	Zm00001d043535	810.276	-1.03058	0.180974	-5.69461	1.23653e-08	1.29736e-06
183	Zm00001d042988	119.798	-1.7039	0.299275	-5.69343	1.24512e-08	1.29981e-06
184	Zm00001d051143	1243.64	1.14296	0.200773	5.69277	1.24992e-08	1.29981e-06
185	Zm00001d032249	282.651	1.41816	0.249311	5.68832	1.28296e-08	1.32837e-06
186	Zm00001d014341	1222	1.60606	0.282651	5.68211	1.33043e-08	1.36092e-06
187	Zm00001d026004	112.41	-1.95265	0.343658	-5.68197	1.33155e-08	1.36092e-06
188	Zm00001d040580	111.931	1.74385	0.30711	5.67826	1.36075e-08	1.38482e-06
189	Zm00001d031494	105.477	1.78279	0.314095	5.67596	1.37916e-08	1.39167e-06
190	Zm00001d032206	128.316	1.90052	0.334834	5.67601	1.37875e-08	1.39167e-06
191	Zm00001d016764	1616.95	-1.14993	0.203465	-5.65171	1.58857e-08	1.59622e-06
192	Zm00001d006133	1160.31	-1.20401	0.213351	-5.64331	1.6681e-08	1.66908e-06
193	Zm00001d048201	4061.33	-1.15071	0.20403	-5.63991	1.70143e-08	1.6953e-06
194	Zm00001d048702	35775.2	1.06453	0.188879	5.63603	1.74015e-08	1.72667e-06
195	Zm00001d033256	231.49	-1.66312	0.298352	-5.57436	2.48445e-08	2.43477e-06
196	Zm00001d042989	114.466	-1.66623	0.29904	-5.57194	2.51919e-08	2.45869e-06
197	Zm00001d034865	423.585	1.03764	0.186403	5.56665	2.59682e-08	2.50367e-06
198	Zm00001d022072	982.702	-1.26363	0.227649	-5.55078	2.84398e-08	2.7309e-06
199	Zm00001d038081	249.902	-1.16852	0.210611	-5.54821	2.88617e-08	2.76029e-06
200	Zm00001d048649	102.522	2.22764	0.402661	5.53231	3.16048e-08	3.01054e-06
201	Zm00001d050355	800.65	-1.26431	0.228585	-5.53101	3.18394e-08	3.02081e-06
202	Zm00001d037918	1512.18	-1.0198	0.184933	-5.51444	3.49886e-08	3.25476e-06
203	Zm00001d052015	1080.09	1.19591	0.217002	5.51106	3.56685e-08	3.30509e-06
204	Zm00001d002848	148.617	1.38268	0.251302	5.50208	3.75327e-08	3.45098e-06
205	Zm00001d027766	1044.26	1.03389	0.188475	5.48558	4.12122e-08	3.7459e-06
206	Zm00001d030234	79.0964	-2.30331	0.42006	-5.48329	4.17495e-08	3.76599e-06
207	Zm00001d018775	543.617	-1.4396	0.262863	-5.47664	4.33487e-08	3.89549e-06
208	Zm00001d047309	1118.95	-1.00974	0.184507	-5.47266	4.43338e-08	3.96032e-06
209	Zm00001d006663	1098.12	1.03097	0.189004	5.45474	4.90448e-08	4.32575e-06
210	Zm00001d015515	129.98	-1.64999	0.302561	-5.45339	4.94178e-08	4.34256e-06
211	Zm00001d036692	528.771	1.48364	0.272103	5.4525	4.96671e-08	4.34842e-06
212	Zm00001d010434	172.967	1.48685	0.272796	5.45041	5.02552e-08	4.3838e-06
213	Zm00001d019629	264.352	1.24058	0.227773	5.44655	5.13566e-08	4.46353e-06
214	Zm00001d039914	2357.26	-1.3734	0.252236	-5.44489	5.18361e-08	4.48882e-06
215	Zm00001d042022	261.177	1.54161	0.28401	5.42801	5.6986e-08	4.89915e-06
216	Zm00001d030897	350.665	1.49954	0.276582	5.42169	5.9038e-08	5.0573e-06
217	Zm00001d021906	200.791	1.81371	0.335345	5.40848	6.35603e-08	5.42518e-06
218	Zm00001d016898	261.045	1.2837	0.237544	5.40405	6.51534e-08	5.5413e-06
219	Zm00001d032828	159.502	-1.71257	0.318029	-5.38495	7.24652e-08	6.07636e-06
220	Zm00001d034688	2411.8	1.08047	0.201599	5.3595	8.34541e-08	6.92465e-06
221	Zm00001d021665	2027.43	-1.37673	0.256868	-5.3597	8.33618e-08	6.92465e-06
222	Zm00001d053151	350.593	1.36272	0.254423	5.35613	8.50223e-08	7.03028e-06
223	Zm00001d048814	229.858	1.58347	0.296424	5.34189	9.19825e-08	7.5274e-06
224	Zm00001d028405	162.484	1.81599	0.340019	5.34085	9.25137e-08	7.54494e-06
225	Zm00001d018779	1370.85	1.08413	0.203673	5.32293	1.0211e-07	8.24287e-06
226	Zm00001d046188	301.548	1.23942	0.232948	5.32059	1.03431e-07	8.32129e-06
227	Zm00001d031127	460.676	1.6532	0.310817	5.3189	1.04399e-07	8.3709e-06
228	Zm00001d023651	68.0865	-2.2049	0.415147	-5.31114	1.08943e-07	8.64789e-06
229	Zm00001d035135	982.856	1.00091	0.188999	5.29588	1.18442e-07	9.3088e-06
230	Zm00001d011268	376.071	-1.49048	0.281752	-5.29005	1.22282e-07	9.57901e-06
231	Zm00001d023804	1831.49	1.16365	0.220111	5.28665	1.24576e-07	9.69492e-06
232	Zm00001d006632	290.343	1.18771	0.224654	5.28683	1.24456e-07	9.69492e-06
233	Zm00001d027894	308.047	1.76685	0.334306	5.28511	1.25629e-07	9.74504e-06
234	Zm00001d017711	119.725	1.75399	0.331948	5.28392	1.26451e-07	9.75321e-06
235	Zm00001d039639	644.667	-1.00003	0.189615	-5.274	1.33483e-07	1.02211e-05
236	Zm00001d052136	596.183	1.50993	0.28633	5.27337	1.33941e-07	1.02233e-05
237	Zm00001d040613	1805.67	-1.24035	0.235742	-5.26147	1.4291e-07	1.08384e-05
238	Zm00001d033316	982.397	-1.28607	0.247466	-5.19695	2.02586e-07	1.49362e-05
239	Zm00001d043128	456.851	-1.76107	0.339542	-5.18659	2.14174e-07	1.56452e-05
240	Zm00001d026060	1743.99	-1.03674	0.200033	-5.18283	2.18546e-07	1.59158e-05
241	Zm00001d016301	111.419	2.06102	0.397729	5.18198	2.19544e-07	1.59397e-05
242	Zm00001d048479	276.71	1.34324	0.260103	5.16426	2.41397e-07	1.7473e-05
243	Zm00001d007901	469.22	-1.35917	0.26411	-5.14622	2.65781e-07	1.895e-05
244	Zm00001d008573	3948.14	-1.12963	0.220512	-5.12274	3.01126e-07	2.1216e-05
245	Zm00001d026941	138.283	2.00389	0.392049	5.11132	3.19909e-07	2.22757e-05
246	Zm00001d031109	283.373	1.28017	0.250537	5.10971	3.22648e-07	2.23751e-05
247	Zm00001d015579	87.0812	2.1798	0.426627	5.10938	3.23214e-07	2.23751e-05
248	Zm00001d042214	225.589	-1.93181	0.378428	-5.10482	3.31105e-07	2.27888e-05
249	Zm00001d023450	134.526	-1.47093	0.288534	-5.09794	3.43364e-07	2.34488e-05
250	Zm00001d003451	467.247	-1.04076	0.204293	-5.09445	3.49759e-07	2.37976e-05
251	Zm00001d049950	195.623	1.73866	0.34142	5.09243	3.53505e-07	2.39839e-05
252	Zm00001d033098	344.381	1.28984	0.25332	5.09175	3.54781e-07	2.4002e-05
253	Zm00001d024037	64.9133	-2.70391	0.531095	-5.09121	3.55787e-07	2.4002e-05
254	Zm00001d052478	190.945	-2.33207	0.458363	-5.08781	3.62223e-07	2.43069e-05
255	Zm00001d053699	131.479	1.62767	0.32053	5.07807	3.81296e-07	2.51529e-05
256	Zm00001d014765	233.676	-1.18259	0.232798	-5.07989	3.77654e-07	2.51529e-05
257	Zm00001d022451	2524.5	-1.32061	0.259987	-5.07952	3.78392e-07	2.51529e-05
258	Zm00001d013759	224.605	-1.62254	0.319854	-5.07275	3.92101e-07	2.55822e-05
259	Zm00001d020723	201.888	1.39328	0.275313	5.06072	4.17685e-07	2.69999e-05
260	Zm00001d013118	458.205	1.08352	0.214404	5.05362	4.3352e-07	2.77523e-05
261	Zm00001d044373	562.98	-1.08864	0.215984	-5.04036	4.64654e-07	2.9298e-05
262	Zm00001d019836	2485.27	-1.06855	0.212049	-5.03916	4.67571e-07	2.93792e-05
263	Zm00001d002625	394.093	1.21117	0.2408	5.02975	4.91122e-07	3.06971e-05
264	Zm00001d008440	199.77	1.33077	0.265044	5.02093	5.14211e-07	3.19724e-05
265	Zm00001d028313	360.759	-1.04834	0.209208	-5.01099	5.41502e-07	3.34944e-05
266	Zm00001d009929	377.92	1.29745	0.259138	5.00678	5.53489e-07	3.41471e-05
267	Zm00001d046783	183.33	-1.94336	0.388215	-5.00587	5.561e-07	3.42196e-05
268	Zm00001d041576	1255.76	1.00042	0.200238	4.99615	5.84866e-07	3.58047e-05
269	Zm00001d008081	187.512	-1.76226	0.352792	-4.99519	5.87782e-07	3.58908e-05
270	Zm00001d031463	519.935	-1.45929	0.292856	-4.98295	6.26209e-07	3.78491e-05
271	Zm00001d028806	628.828	-1.07334	0.215511	-4.98047	6.34307e-07	3.82415e-05
272	Zm00001d023859	646.206	1.28412	0.258034	4.97655	6.47261e-07	3.89239e-05
273	Zm00001d030818	485.952	-1.39884	0.281205	-4.97443	6.54383e-07	3.90848e-05
274	Zm00001d051223	66.8989	2.02544	0.407374	4.97194	6.62869e-07	3.94639e-05
275	Zm00001d021435	5620.29	1.17237	0.236115	4.96523	6.86193e-07	4.06258e-05
276	Zm00001d019228	817.397	-1.47246	0.297126	-4.95566	7.20855e-07	4.2178e-05
277	Zm00001d053746	674.331	-1.08141	0.218897	-4.94028	7.8012e-07	4.52014e-05
278	Zm00001d019956	291.512	1.15346	0.233638	4.93694	7.93571e-07	4.56476e-05
279	Zm00001d028222	304.691	1.14751	0.233234	4.91998	8.6555e-07	4.95486e-05
280	Zm00001d013057	257.843	-1.33425	0.27194	-4.90641	9.27586e-07	5.20979e-05
281	Zm00001d040807	119.2	1.63883	0.334341	4.90166	9.50303e-07	5.32483e-05
282	Zm00001d011225	135.96	1.74248	0.356089	4.89339	9.91157e-07	5.51481e-05
283	Zm00001d016361	76.8749	1.86994	0.383709	4.87334	1.09727e-06	6.03476e-05
284	Zm00001d010621	71.42	1.80994	0.371497	4.87201	1.10467e-06	6.06142e-05
285	Zm00001d046906	380.458	1.05146	0.215879	4.87061	1.11256e-06	6.0907e-05
286	Zm00001d021450	1396.88	1.10292	0.226696	4.86518	1.14353e-06	6.23161e-05
287	Zm00001d015227	318.574	-1.78217	0.367935	-4.84371	1.27435e-06	6.8504e-05
288	Zm00001d039415	151.312	1.42197	0.293877	4.83865	1.30724e-06	7.01139e-05
289	Zm00001d035243	646.657	-1.60155	0.331118	-4.8368	1.31946e-06	7.03056e-05
290	Zm00001d011832	193.329	-1.40605	0.2907	-4.83677	1.31967e-06	7.03056e-05
291	Zm00001d002626	79.5693	2.06104	0.426775	4.82935	1.36979e-06	7.24893e-05
292	Zm00001d011551	105.764	1.6353	0.338701	4.82814	1.37816e-06	7.27704e-05
293	Zm00001d020653	113.054	1.82157	0.378998	4.80627	1.53769e-06	8.06574e-05
294	Zm00001d053843	1174.43	1.16175	0.241742	4.80576	1.54167e-06	8.06887e-05
295	Zm00001d037617	549.874	-1.4463	0.301095	-4.80347	1.55941e-06	8.1438e-05
296	Zm00001d004955	410.977	-1.01319	0.211012	-4.80156	1.57438e-06	8.19845e-05
297	Zm00001d042801	255.162	-1.21739	0.254075	-4.79146	1.65575e-06	8.59042e-05
298	Zm00001d032279	1699.93	-1.14228	0.240238	-4.75479	1.98654e-06	0.000101084
299	Zm00001d011679	223.509	1.35019	0.284639	4.74352	2.10037e-06	0.000106422
300	Zm00001d008939	274.414	1.14792	0.242527	4.73315	2.21061e-06	0.000110828
301	ENSRNA049478183	1206.61	-1.22377	0.258609	-4.73214	2.22165e-06	0.000111148
302	Zm00001d052595	1109.44	1.06973	0.226234	4.72843	2.26261e-06	0.00011296
303	Zm00001d053722	261.916	1.05513	0.223409	4.72287	2.32536e-06	0.000115127
304	Zm00001d029321	133.593	-1.8016	0.381616	-4.72098	2.34709e-06	0.000115722
305	Zm00001d042901	83.9605	-1.90991	0.404669	-4.71968	2.36211e-06	0.000116222
306	Zm00001d015133	427.716	-1.39427	0.295448	-4.71916	2.36816e-06	0.000116279
307	Zm00001d045570	192.883	1.2628	0.26897	4.69496	2.6666e-06	0.000129862
308	Zm00001d033187	831.52	-1.23749	0.263666	-4.6934	2.68704e-06	0.000130324
309	Zm00001d028118	637.006	-1.44072	0.307055	-4.69205	2.7048e-06	0.000130919
310	Zm00001d024927	262.263	-1.46171	0.311906	-4.68637	2.78096e-06	0.000133789
311	Zm00001d039944	140.738	-1.9884	0.425255	-4.67579	2.92821e-06	0.000140307
312	Zm00001d019450	55.4681	-2.16503	0.463213	-4.67395	2.95459e-06	0.000141287
313	Zm00001d051908	189.136	1.8795	0.402847	4.66554	3.07801e-06	0.000146015
314	Zm00001d020556	111.319	1.52316	0.326557	4.66432	3.09643e-06	0.000146597
315	Zm00001d048083	274.555	-1.34822	0.290266	-4.64478	3.40445e-06	0.000160224
316	Zm00001d025401	1431.03	-1.00404	0.216501	-4.63757	3.52522e-06	0.000164285
317	Zm00001d012498	179.471	-1.35253	0.29208	-4.63069	3.6445e-06	0.000168525
318	Zm00001d037779	588.597	1.01958	0.221687	4.59918	4.24152e-06	0.000193872
319	Zm00001d044387	387.935	-1.78243	0.388174	-4.59183	4.39367e-06	0.000200059
320	Zm00001d007740	770.372	-1.12647	0.245344	-4.5914	4.40285e-06	0.000200095
321	Zm00001d022439	89.3515	-1.60645	0.350444	-4.58405	4.56061e-06	0.000206476
322	Zm00001d049080	1223.63	-1.08352	0.236504	-4.58139	4.61893e-06	0.00020872
323	Zm00001d001862	894.407	-1.28835	0.282018	-4.5683	4.91686e-06	0.000220925
324	Zm00001d031878	498.27	-1.0438	0.228552	-4.56703	4.94692e-06	0.00022144
325	Zm00001d005622	1006.8	-1.26752	0.277614	-4.56577	4.97659e-06	0.000221713
326	Zm00001d032866	81.7696	-1.77014	0.389985	-4.53899	5.65254e-06	0.000246087
327	Zm00001d011903	203.192	-1.32457	0.292119	-4.53434	5.77827e-06	0.000249735
328	Zm00001d009404	170.83	1.07857	0.238402	4.52415	6.06383e-06	0.000259719
329	Zm00001d044081	3347.61	-1.04218	0.231434	-4.50317	6.69483e-06	0.000281183
330	Zm00001d043752	443.823	-1.34016	0.29793	-4.49824	6.85177e-06	0.000286763
331	Zm00001d037107	49.4595	-2.05755	0.45748	-4.49758	6.87315e-06	0.000287001
332	Zm00001d025848	178.123	1.2878	0.286459	4.49558	6.93799e-06	0.000288849
333	Zm00001d031044	123.296	-1.4079	0.313816	-4.48637	7.24478e-06	0.000297775
334	Zm00001d048593	154.858	1.6192	0.360854	4.48713	7.2189e-06	0.000297775
335	Zm00001d021208	90.1708	-1.5679	0.349413	-4.48724	7.21502e-06	0.000297775
336	Zm00001d001276	317.776	-1.2571	0.280392	-4.48336	7.34773e-06	0.000300651
337	Zm00001d018838	172.194	1.47681	0.32993	4.47612	7.60134e-06	0.000308905
338	Zm00001d015451	77.3975	1.62662	0.363867	4.47035	7.80908e-06	0.000316268
339	Zm00001d038683	255.53	1.11169	0.249153	4.46189	8.12416e-06	0.000326561
340	Zm00001d008548	382.543	-1.35994	0.305548	-4.45081	8.55454e-06	0.000341236
341	Zm00001d013849	136.147	1.36949	0.308215	4.4433	8.85894e-06	0.000352198
342	Zm00001d018788	305.439	1.10195	0.248124	4.44112	8.94935e-06	0.0003552
343	Zm00001d021303	1057.63	-1.06884	0.24079	-4.4389	9.04214e-06	0.000358286
344	Zm00001d038075	45.3468	1.99226	0.449009	4.43701	9.12172e-06	0.000360838
345	Zm00001d042438	76.6077	-1.86984	0.42174	-4.43362	9.26628e-06	0.000364384
346	Zm00001d047220	715.563	-1.00448	0.227872	-4.40809	1.04285e-05	0.000404447
347	ENSRNA049478239	207.767	-1.08053	0.245327	-4.40446	1.06048e-05	0.000409972
348	Zm00001d045568	156.311	1.29193	0.293533	4.4013	1.07604e-05	0.000414719
349	Zm00001d032794	71.0342	-2.08757	0.477712	-4.36993	1.24286e-05	0.000469802
350	Zm00001d027335	81.0706	1.89525	0.434032	4.36662	1.26182e-05	0.000474706
351	Zm00001d038996	299.358	-1.49576	0.342709	-4.36452	1.27404e-05	0.000477796
352	Zm00001d006207	46.7263	-1.97256	0.452881	-4.35557	1.32718e-05	0.000494609
353	Zm00001d016733	155.807	1.51292	0.34865	4.33936	1.42901e-05	0.000528879
354	Zm00001d023411	208.186	-1.1945	0.275635	-4.33364	1.46664e-05	0.00053899
355	Zm00001d036769	43.419	2.17655	0.502607	4.33053	1.48753e-05	0.000545824
356	Zm00001d015268	78.5685	1.61141	0.372139	4.33012	1.49025e-05	0.000545982
357	Zm00001d048312	118.541	1.38146	0.319086	4.32944	1.49489e-05	0.00054684
358	Zm00001d020877	123.709	1.87318	0.432742	4.32862	1.50045e-05	0.000548031
359	Zm00001d012079	266.173	1.24361	0.287697	4.32265	1.54169e-05	0.000559661
360	Zm00001d043383	397.561	-1.13303	0.262926	-4.30932	1.63758e-05	0.000590867
361	Zm00001d051802	148.253	1.38743	0.322891	4.29689	1.73207e-05	0.000615659
362	Zm00001d014804	280.907	-1.22007	0.284149	-4.29377	1.75666e-05	0.000622517
363	Zm00001d034898	674.94	1.07636	0.250985	4.28855	1.79842e-05	0.000634482
364	Zm00001d045055	285.236	-1.44842	0.33801	-4.28516	1.8261e-05	0.000643293
365	Zm00001d004075	299.332	-1.19212	0.278272	-4.28402	1.83547e-05	0.00064564
366	Zm00001d052492	59.7716	1.95389	0.456578	4.27942	1.87383e-05	0.000658162
367	Zm00001d035535	454.068	1.0408	0.243481	4.27466	1.91432e-05	0.000671392
368	Zm00001d037323	177.927	1.72062	0.403527	4.26395	2.00841e-05	0.000698222
369	Zm00001d011461	70.0847	-1.9296	0.454178	-4.24856	2.15144e-05	0.000741454
370	Zm00001d017645	47.4297	1.99132	0.469807	4.23858	2.24935e-05	0.000769628
371	Zm00001d027929	2521.71	-1.02634	0.243158	-4.22088	2.43345e-05	0.000824328
372	Zm00001d016842	99.8417	-1.726	0.4099	-4.21077	2.54502e-05	0.000860897
373	Zm00001d034091	143.475	-1.25415	0.298462	-4.20206	2.64494e-05	0.000890551
374	Zm00001d010969	245.633	1.10752	0.26361	4.20137	2.65299e-05	0.000891089
375	Zm00001d040504	58.6868	-1.8032	0.429324	-4.20008	2.66818e-05	0.00089493
376	Zm00001d002754	234.619	1.21447	0.289457	4.19568	2.7206e-05	0.000909948
377	Zm00001d052464	56.9199	1.90962	0.456056	4.18725	2.8235e-05	0.000943041
378	Zm00001d023592	154.711	-1.8395	0.440352	-4.17734	2.94939e-05	0.000976868
379	Zm00001d051338	99.3158	-1.73758	0.416185	-4.17502	2.97958e-05	0.000985495
380	Zm00001d011902	164.237	1.16765	0.281036	4.15482	3.25542e-05	0.00105908
381	Zm00001d002159	1472.65	1.15536	0.27845	4.14926	3.33559e-05	0.00108368
382	Zm00001d011915	84.7763	1.67631	0.404558	4.14356	3.41955e-05	0.00110793
383	Zm00001d020686	168.528	-1.06344	0.257031	-4.1374	3.51271e-05	0.00113107
384	Zm00001d001984	243.972	1.09171	0.264703	4.12427	3.71907e-05	0.0011888
385	Zm00001d014016	402.573	1.11404	0.270319	4.12118	3.76931e-05	0.00120325
386	Zm00001d018155	162.564	-1.12986	0.274422	-4.11722	3.83463e-05	0.00122006
387	Zm00001d052741	90.7982	1.31339	0.319332	4.11292	3.90682e-05	0.00123719
388	Zm00001d032003	201.873	-1.08588	0.264103	-4.11159	3.92945e-05	0.00124271
389	Zm00001d034197	185.441	1.25466	0.30819	4.07108	4.67953e-05	0.00145177
390	Zm00001d020454	131.293	-1.3011	0.319942	-4.06669	4.76865e-05	0.00147409
391	Zm00001d038984	372.513	1.23859	0.30517	4.0587	4.93468e-05	0.00151828
392	Zm00001d014498	76.9285	2.11873	0.522765	4.05292	5.05822e-05	0.0015463
393	Zm00001d045051	306.78	-1.23838	0.305652	-4.0516	5.08694e-05	0.00155308
394	Zm00001d006169	98.672	-2.10878	0.520696	-4.04992	5.12358e-05	0.00156227
395	Zm00001d046029	97.7346	1.31569	0.324955	4.04885	5.14702e-05	0.0015674
396	Zm00001d014325	319.062	-1.14007	0.282154	-4.0406	5.33156e-05	0.0016174
397	Zm00001d032768	81.207	-1.85275	0.458928	-4.03712	5.41106e-05	0.00163734
398	Zm00001d018799	209.194	-1.4297	0.354184	-4.03661	5.42296e-05	0.00163737
399	Zm00001d017008	53.792	-1.81594	0.450101	-4.03451	5.47156e-05	0.00164936
400	Zm00001d021344	85.5572	-1.54772	0.38544	-4.01547	5.93269e-05	0.00176601
401	Zm00001d031421	49.4646	1.88176	0.46948	4.00817	6.11902e-05	0.00181549
402	Zm00001d034096	54.4055	-2.02109	0.504555	-4.00569	6.18361e-05	0.00182568
403	Zm00001d023681	201.708	-1.24062	0.313223	-3.96083	7.46912e-05	0.00215339
404	Zm00001d026528	1687.72	-1.08618	0.274427	-3.95797	7.55897e-05	0.00217147
405	Zm00001d040242	123.218	1.51616	0.383259	3.95597	7.62262e-05	0.00218442
406	ENSRNA049472630	59.365	1.96923	0.49804	3.95395	7.68715e-05	0.00220026
407	Zm00001d040297	103.084	1.49776	0.37987	3.94281	8.05314e-05	0.00229949
408	Zm00001d039315	310.343	-1.06158	0.269595	-3.93767	8.22767e-05	0.002327
409	Zm00001d013947	499.899	-1.22704	0.312252	-3.92965	8.50702e-05	0.00239181
410	Zm00001d051163	214.659	-1.34103	0.341449	-3.92746	8.58488e-05	0.00241085
411	Zm00001d026636	68.1124	1.66429	0.425268	3.91351	9.09641e-05	0.00251886
412	Zm00001d026156	219.87	-1.72821	0.444493	-3.88806	0.000101049	0.0027533
413	Zm00001d011134	77.6201	-1.94585	0.502846	-3.86967	0.000108984	0.00292268
414	Zm00001d016934	97.6597	1.27443	0.330213	3.85942	0.000113656	0.00300733
415	Zm00001d020741	241.153	1.01916	0.264038	3.85989	0.000113439	0.00300733
416	Zm00001d053562	318.834	-1.21297	0.315086	-3.84965	0.000118286	0.00310913
417	Zm00001d034506	478.64	-1.01001	0.26401	-3.82566	0.000130423	0.00336866
418	Zm00001d007073	114.45	-2.0258	0.531172	-3.81382	0.000136833	0.00351284
419	Zm00001d053605	92.8662	1.48522	0.389468	3.81345	0.000137038	0.00351284
420	Zm00001d032926	614.475	1.1498	0.301808	3.80969	0.000139139	0.00355902
421	Zm00001d017547	139.07	-1.14617	0.301656	-3.79959	0.000144937	0.0036908
422	Zm00001d005776	64.5631	-1.84308	0.485542	-3.79593	0.000147089	0.00373034
423	Zm00001d039040	361.3	1.15951	0.305663	3.79341	0.000148593	0.00376445
424	Zm00001d052606	804.384	1.17392	0.309598	3.79177	0.00014958	0.00378143
425	Zm00001d017307	70.061	1.50442	0.397398	3.78569	0.000153284	0.00385868
426	Zm00001d049741	133.138	-1.61166	0.426911	-3.77517	0.000159899	0.00399983
427	Zm00001d024885	122.915	-1.34736	0.358227	-3.76119	0.000169105	0.00417746
428	Zm00001d008261	250.728	1.50802	0.401843	3.75276	0.000174898	0.00430271
429	Zm00001d052627	170.013	-1.05357	0.280788	-3.75219	0.000175297	0.00430808
430	Zm00001d030577	106.551	1.33045	0.354808	3.74976	0.000177004	0.00433661
431	Zm00001d038911	229.792	-1.54005	0.411044	-3.74667	0.000179196	0.00438579
432	Zm00001d014562	286.545	1.04215	0.278631	3.74026	0.000183832	0.00446712
433	Zm00001d003569	270.371	1.65372	0.443459	3.72914	0.000192136	0.00464413
434	Zm00001d039251	90.9082	1.36103	0.365292	3.72587	0.000194646	0.00468686
435	Zm00001d028625	129.818	1.06495	0.286607	3.71571	0.000202638	0.00484499
436	Zm00001d002632	367.669	-1.05037	0.282916	-3.71265	0.000205102	0.00488429
437	Zm00001d044120	169.549	1.11082	0.2996	3.70767	0.000209177	0.00495655
438	Zm00001d022193	121.919	-1.23433	0.33325	-3.70391	0.000212301	0.00501561
439	Zm00001d019756	267.985	-1.34437	0.364288	-3.6904	0.000223903	0.0052309
440	Zm00001d052382	65.475	1.58197	0.430408	3.67552	0.000237365	0.00546884
441	Zm00001d022461	161.68	-1.34481	0.368101	-3.65337	0.000258819	0.00586443
442	Zm00001d005657	152.84	1.16851	0.321488	3.63468	0.000278324	0.00621181
443	Zm00001d034181	47.705	1.75897	0.484055	3.63382	0.000279256	0.00622679
444	Zm00001d038285	77.5662	1.95445	0.538807	3.62737	0.000286326	0.0063606
445	Zm00001d029651	87.3651	-1.36621	0.37724	-3.62158	0.000292811	0.00645051
446	Zm00001d011722	98.7393	1.23481	0.341035	3.62077	0.000293723	0.00646463
447	Zm00001d021684	67.0518	-1.5459	0.426987	-3.62049	0.000294047	0.00646577
448	Zm00001d017851	109.143	1.65825	0.45896	3.61306	0.000302603	0.00662943
449	Zm00001d053165	71.1962	1.95724	0.542286	3.60924	0.000307092	0.00670559
450	Zm00001d048020	64.5982	1.35076	0.374357	3.60822	0.000308301	0.00672332
451	Zm00001d037550	101.328	1.43798	0.399085	3.60321	0.000314314	0.00682322
452	Zm00001d015284	59.0584	-1.78295	0.496093	-3.594	0.000325646	0.00703076
453	Zm00001d000117	137.955	-1.72708	0.483576	-3.57148	0.000354975	0.00754091
454	ZeamMp176	194.134	-1.12286	0.316203	-3.55109	0.000383638	0.0080635
455	Zm00001d051362	131.352	-1.43813	0.405062	-3.55038	0.000384669	0.00807805
456	Zm00001d018046	45.4408	1.58031	0.446434	3.53984	0.000400366	0.00836343
457	Zm00001d013522	154.667	1.17005	0.330688	3.53824	0.000402811	0.00839242
458	Zm00001d025932	94.8897	1.34994	0.38238	3.53036	0.000414989	0.00857861
459	Zm00001d036098	68.1319	1.95935	0.55572	3.52579	0.000422226	0.00869799
460	Zm00001d044096	54.4789	-1.6459	0.467291	-3.52221	0.00042796	0.00879331
461	Zm00001d048178	814.249	-1.02118	0.290112	-3.51993	0.000431653	0.00886154
462	Zm00001d026281	107.358	-1.23525	0.351345	-3.51578	0.00043846	0.00895496
463	Zm00001d040467	75.7214	1.5581	0.443529	3.51295	0.000443155	0.0090431
464	Zm00001d005737	320.27	-1.14048	0.325497	-3.50382	0.000458628	0.00930304
465	Zm00001d011797	285.363	1.004	0.286863	3.49994	0.000465366	0.00939248
466	Zm00001d045832	166.009	-1.11953	0.319874	-3.49992	0.000465404	0.00939248
467	Zm00001d023007	450.169	1.06608	0.304757	3.49812	0.000468544	0.00943984
468	Zm00001d047753	88.3351	1.20011	0.343378	3.49502	0.000474034	0.00954238
469	ZeamMp163	201.046	-1.11474	0.319028	-3.49417	0.000475537	0.00956175
470	Zm00001d041476	121.229	-1.38533	0.399217	-3.47011	0.000520243	0.0102643
471	ZeamMp092	445.096	-1.09044	0.314479	-3.46744	0.000525444	0.0103327
472	Zm00001d011073	195.573	1.28656	0.371248	3.46549	0.000529266	0.0103821
473	Zm00001d044442	63.0441	-1.70501	0.492237	-3.46379	0.000532619	0.0104199
474	Zm00001d030139	103.443	-1.24828	0.360716	-3.46057	0.000539036	0.0105132
475	Zm00001d013810	95.5345	-1.30927	0.379185	-3.45285	0.0005547	0.0107746
476	Zm00001d038695	149.109	-1.13219	0.328523	-3.44631	0.000568307	0.0110119
477	Zm00001d044951	60.6729	-1.68213	0.488581	-3.44289	0.000575543	0.0111174
478	Zm00001d014794	3477.76	-1.71291	0.497595	-3.44238	0.000576614	0.0111276
479	Zm00001d002618	181.778	-1.30284	0.379505	-3.43299	0.000596957	0.0114552
480	Zm00001d028931	62.1494	-1.54288	0.449517	-3.43232	0.000598451	0.0114747
481	Zm00001d016947	269.056	-1.06812	0.311321	-3.43092	0.000601545	0.0115247
482	Zm00001d028273	182.903	-1.30923	0.382542	-3.42246	0.000620574	0.0117756
483	Zm00001d017353	215.068	1.04838	0.307214	3.41253	0.000643639	0.0121263
484	Zm00001d011842	137.515	-1.11235	0.327877	-3.3926	0.000692323	0.0128449
485	Zm00001d028686	117.513	-1.27235	0.375158	-3.39151	0.000695082	0.0128615
486	Zm00001d013536	179.691	1.07935	0.318677	3.38697	0.000706697	0.0130358
487	Zm00001d053956	47.7902	1.61824	0.478488	3.38199	0.000719639	0.0132234
488	Zm00001d007915	456.564	-1.11587	0.331089	-3.37031	0.00075085	0.0136912
489	Zm00001d018645	33.8099	1.88804	0.560431	3.36891	0.000754649	0.0137185
490	Zm00001d005457	161.071	1.14295	0.341066	3.35112	0.000804859	0.0144765
491	Zm00001d043800	120.637	-1.04033	0.310646	-3.34891	0.000811293	0.014565
492	Zm00001d029853	74.1757	-1.28354	0.386039	-3.3249	0.000884487	0.0156066
493	Zm00001d031068	144.11	-1.06554	0.320479	-3.32483	0.000884727	0.0156066
494	Zm00001d005044	105.475	-1.09509	0.329484	-3.32366	0.000888444	0.0156605
495	Zm00001d016799	53.0388	-1.48605	0.448548	-3.31303	0.000922916	0.016066
496	Zm00001d003924	101.016	-1.15277	0.348557	-3.30727	0.000942101	0.0163237
497	Zm00001d035457	114.351	-1.17901	0.356588	-3.30636	0.000945178	0.0163579
498	Zm00001d018857	125.471	-1.01576	0.307351	-3.30489	0.00095015	0.0164303
499	Zm00001d019251	31.4021	1.84126	0.55735	3.3036	0.000954513	0.0164835
500	Zm00001d027746	216.071	1.01464	0.307711	3.29739	0.00097589	0.0167839
501	Zm00001d009398	126.246	1.33042	0.404441	3.28954	0.00100353	0.017141
502	Zm00001d029707	201.577	-1.23779	0.377334	-3.28036	0.00103676	0.017513
503	Zm00001d029578	95.031	1.13794	0.347479	3.27484	0.00105723	0.0177194
504	Zm00001d044167	183.807	1.59192	0.48611	3.27481	0.00105733	0.0177194
505	Zm00001d035512	65.2753	-1.34042	0.412582	-3.24886	0.00115868	0.0191529
506	Zm00001d034731	98.469	-1.44032	0.44448	-3.24047	0.00119333	0.0196112
507	Zm00001d008577	123.658	-1.14094	0.353157	-3.23068	0.00123496	0.0200746
508	Zm00001d051829	111.035	1.04167	0.32275	3.22749	0.00124882	0.0202447
509	Zm00001d002982	85.2809	-1.39654	0.433842	-3.21901	0.00128635	0.0206841
510	Zm00001d020655	79.3842	1.36089	0.423237	3.21544	0.00130247	0.0209009
511	Zm00001d009604	158.958	-1.13336	0.354021	-3.2014	0.00136762	0.0216258
512	Zm00001d003247	109.298	-1.07343	0.336765	-3.18747	0.00143524	0.0223684
513	Zm00001d005931	89.9568	1.00888	0.316881	3.18379	0.00145358	0.0225803
514	Zm00001d052598	60.1529	-1.35369	0.426488	-3.17405	0.00150327	0.0232009
515	Zm00001d040880	130.395	-1.12099	0.354034	-3.16634	0.00154372	0.0236412
516	Zm00001d043586	32.8672	1.82417	0.576729	3.16295	0.00156178	0.0238564
517	Zm00001d008695	303.199	1.03821	0.328441	3.16103	0.00157211	0.0239682
518	Zm00001d002001	184.44	1.00596	0.31954	3.14817	0.00164298	0.0247162
519	Zm00001d017936	98.4802	1.13137	0.360074	3.14205	0.00167771	0.0251119
520	Zm00001d019698	71.7149	1.27806	0.409757	3.11907	0.00181423	0.0265219
521	Zm00001d013187	68.8431	1.20431	0.3869	3.11271	0.00185381	0.0269351
522	Zm00001d011143	132.806	-1.17744	0.379091	-3.10596	0.00189663	0.0274401
523	Zm00001d018622	138.867	1.03614	0.334454	3.09799	0.00194836	0.0280013
524	Zm00001d022915	129.66	-1.17655	0.379878	-3.09718	0.00195371	0.0280275
525	Zm00001d002736	51.7452	-1.47816	0.478199	-3.0911	0.00199417	0.0284707
526	Zm00001d015067	43.5464	-1.37462	0.445048	-3.0887	0.00201037	0.0286417
527	Zm00001d010957	59.8759	1.42715	0.464745	3.07082	0.0021347	0.0300448
528	Zm00001d048478	63.8509	1.14027	0.372289	3.06286	0.00219236	0.0306931
529	Zm00001d042359	37.2812	1.49302	0.488916	3.05373	0.00226016	0.03137
530	Zm00001d011734	163.545	-1.13487	0.372342	-3.04793	0.00230422	0.0318656
531	Zm00001d028968	448.029	-1.0406	0.341543	-3.04678	0.00231309	0.0319327
532	Zm00001d008891	80.9264	-1.51021	0.495971	-3.04496	0.00232711	0.0321077
533	Zm00001d006417	130.12	-1.03009	0.338683	-3.04145	0.00235442	0.0324469
534	Zm00001d028754	36.9094	1.51732	0.49897	3.04091	0.00235867	0.0324765
535	Zm00001d004687	44.1069	-1.68424	0.55485	-3.03549	0.00240146	0.0328103
536	Zm00001d028406	141.407	-1.09895	0.363797	-3.02078	0.00252128	0.034018
537	Zm00001d001492	35.9155	1.62773	0.539848	3.01516	0.00256843	0.0344978
538	Zm00001d037327	55.7542	1.27014	0.422261	3.00794	0.00263028	0.035091
539	Zm00001d034179	234.978	1.13489	0.377336	3.00765	0.0026328	0.0351049
540	Zm00001d010613	36.7135	1.59599	0.531328	3.00377	0.00266654	0.035342
541	Zm00001d046260	127.793	-1.01661	0.338452	-3.0037	0.00266715	0.035342
542	Zm00001d011614	49.0186	1.35501	0.451389	3.00188	0.00268319	0.0354789
543	Zm00001d005506	94.5071	-1.04842	0.349401	-3.00061	0.00269436	0.0355871
544	Zm00001d003315	80.755	1.20356	0.401492	2.99772	0.0027201	0.0358476
545	Zm00001d036965	3347.27	-1.54686	0.516566	-2.99451	0.00274887	0.0361466
546	Zm00001d050211	60.1891	1.28382	0.429443	2.98951	0.00279426	0.0366063
547	Zm00001d042202	57.2707	-1.66234	0.556728	-2.98591	0.00282735	0.0369907
548	Zm00001d014650	46.9776	-1.34528	0.450897	-2.98357	0.0028491	0.0371232
549	Zm00001d016588	788.607	-2.36969	0.795042	-2.98059	0.00287692	0.0373764
550	Zm00001d008905	61.3529	-1.33852	0.449235	-2.97956	0.00288662	0.0374412
551	Zm00001d029083	61.8366	1.21986	0.409941	2.9757	0.00292325	0.037875
552	Zm00001d053133	44.1549	1.3094	0.44077	2.97071	0.00297116	0.0383497
553	Zm00001d007831	79.4	1.12792	0.380315	2.96575	0.00301944	0.0388676
554	Zm00001d008229	101.459	1.01976	0.344075	2.96377	0.00303893	0.0390762
555	Zm00001d019527	52.1127	1.2432	0.419599	2.96283	0.00304823	0.039166
556	Zm00001d025382	7941.67	1.25588	0.423894	2.96273	0.0030492	0.039166
557	Zm00001d044666	61.7002	1.30503	0.440564	2.96217	0.00305481	0.0392169
558	Zm00001d036653	197.264	-1.06084	0.35828	-2.96092	0.00306723	0.0393127
559	Zm00001d048693	106.096	-1.08054	0.365531	-2.95607	0.00311587	0.0397436
560	Zm00001d030762	69.9264	1.53515	0.520257	2.95075	0.00317003	0.040262
561	Zm00001d006511	237.002	1.15191	0.390638	2.94879	0.00319018	0.0404747
562	Zm00001d008283	122.618	1.17386	0.399469	2.93856	0.00329743	0.0415697
563	Zm00001d034031	135.914	-1.37694	0.468945	-2.93625	0.00332211	0.0417786
564	Zm00001d039891	53.4146	-1.33955	0.456427	-2.93486	0.00333697	0.0419128
565	Zm00001d022637	82.7676	1.33584	0.455549	2.93238	0.00336379	0.0420721
566	Zm00001d052174	64.1825	1.19178	0.406817	2.92952	0.00339484	0.0423493
567	Zm00001d042659	119.662	-1.05934	0.361676	-2.92898	0.00340071	0.0423781
568	Zm00001d051668	243.743	-1.14996	0.3931	-2.92537	0.00344043	0.0428059
569	Zm00001d044744	80.7234	-1.02555	0.351079	-2.92114	0.00348756	0.0432792
570	Zm00001d034330	131.923	1.131	0.387419	2.91933	0.00350782	0.0434626
571	Zm00001d047535	51.7329	-1.37023	0.469671	-2.91742	0.00352943	0.0436396
572	Zm00001d029141	51.6275	-1.50825	0.517348	-2.91534	0.00355301	0.0438856
573	Zm00001d047579	76.5266	-1.08946	0.374612	-2.90823	0.00363485	0.0444354
574	Zm00001d034007	76.6406	1.14739	0.395017	2.90466	0.00367657	0.0448075
575	Zm00001d049926	34.4465	-1.70652	0.587664	-2.9039	0.00368543	0.0448925
576	Zm00001d041082	129.615	-1.0834	0.373806	-2.89831	0.00375184	0.0455384
577	Zm00001d006143	309.928	1.01267	0.35091	2.88583	0.00390382	0.0469523
578	Zm00001d048131	70.6729	-1.52344	0.528672	-2.88163	0.00395618	0.0474145
579	Zm00001d023336	56.8822	1.25021	0.434211	2.87927	0.00398599	0.0476757
580	Zm00001d042420	87.2433	-1.06974	0.372702	-2.87023	0.00410179	0.0486454

## Sheet: DV8 versus DV7
Supplemental Dataset 3. List of developmemt-specific differentially expressed genes (DV8 versus DV7)
	gene	baseMean	log2FoldChange	lfcSE	stat	pvalue	padj
1	Zm00001d021263	4840.19	-2.19977	0.154097	-14.2752	3.12382e-46	7.40877e-42
2	Zm00001d038164	432.782	-3.11765	0.275462	-11.3179	1.06996e-29	1.26882e-25
3	Zm00001d052194	2900.08	-3.07789	0.273103	-11.2701	1.84406e-29	1.45785e-25
4	Zm00001d031332	21329.1	-1.74335	0.160826	-10.84	2.22542e-27	1.31951e-23
5	Zm00001d004843	2060.45	3.14546	0.294524	10.6798	1.26524e-26	6.00152e-23
6	Zm00001d051139	1764.39	-2.0808	0.197976	-10.5103	7.74196e-26	3.06027e-22
7	Zm00001d049244	212.186	-3.212	0.307998	-10.4287	1.83447e-25	6.21543e-22
8	Zm00001d034217	538.75	-2.00986	0.193632	-10.3798	3.06395e-25	9.08347e-22
9	Zm00001d047847	1960.68	-1.89332	0.186406	-10.157	3.08556e-24	8.13114e-21
10	Zm00001d052738	593.081	-2.38459	0.241541	-9.8724	5.48374e-23	1.30058e-19
11	Zm00001d010529	3043.83	-1.93501	0.200286	-9.66124	4.40511e-22	9.49781e-19
12	Zm00001d047933	3452.6	2.59892	0.288585	9.00574	2.14208e-19	4.23365e-16
13	Zm00001d038699	964.831	2.10052	0.233897	8.98053	2.69457e-19	4.91593e-16
14	Zm00001d045476	876.801	-1.42943	0.165492	-8.63745	5.74799e-18	9.73751e-15
15	Zm00001d037052	1269.04	-1.60691	0.190887	-8.41816	3.82459e-17	6.04719e-14
16	Zm00001d039000	2527.98	-1.36628	0.166048	-8.22823	1.89995e-16	2.81632e-13
17	Zm00001d022193	311.259	2.92211	0.356322	8.20074	2.38907e-16	3.33304e-13
18	Zm00001d033872	222.594	-1.94613	0.239855	-8.11379	4.90648e-16	6.46483e-13
19	Zm00001d048521	1070.73	-1.21314	0.150281	-8.07251	6.88648e-16	8.59614e-13
20	Zm00001d026060	786.72	-1.39361	0.172965	-8.05717	7.80787e-16	9.25896e-13
21	Zm00001d033188	226.578	-2.09707	0.269188	-7.79035	6.68246e-15	7.54704e-12
22	Zm00001d007027	185.448	-2.18815	0.282819	-7.73693	1.01845e-14	1.09793e-11
23	Zm00001d042922	1742.21	-1.71431	0.221738	-7.73122	1.0652e-14	1.09841e-11
24	Zm00001d003533	1563.13	-1.34089	0.175165	-7.65501	1.93301e-14	1.91022e-11
25	Zm00001d026094	246.12	-1.9085	0.250043	-7.63269	2.29899e-14	2.181e-11
26	Zm00001d053746	272.917	-1.91925	0.251777	-7.62283	2.48176e-14	2.26384e-11
27	Zm00001d022464	816.089	1.40594	0.1851	7.5956	3.06368e-14	2.69116e-11
28	Zm00001d018298	1661.87	-1.51166	0.199902	-7.562	3.96917e-14	3.36202e-11
29	Zm00001d028510	1390.91	1.16027	0.154089	7.52986	5.0794e-14	4.04905e-11
30	Zm00001d032197	1107.11	1.4464	0.192116	7.52878	5.1217e-14	4.04905e-11
31	Zm00001d032923	5475.46	-1.53833	0.205257	-7.49461	6.64944e-14	5.08725e-11
32	Zm00001d014341	3216.65	1.32589	0.179483	7.38727	1.49872e-13	1.11079e-10
33	Zm00001d011401	3096.8	-1.07131	0.145623	-7.35671	1.88495e-13	1.35471e-10
34	Zm00001d017510	414.192	-1.70717	0.232935	-7.32892	2.32007e-13	1.61822e-10
35	Zm00001d009589	301.87	2.01125	0.274572	7.32505	2.38807e-13	1.61822e-10
36	Zm00001d017199	453.457	1.65263	0.226722	7.28921	3.11781e-13	2.05403e-10
37	Zm00001d021703	1174.77	1.46286	0.200903	7.28144	3.30279e-13	2.11709e-10
38	Zm00001d003767	121.731	2.42108	0.335802	7.20984	5.60158e-13	3.47846e-10
39	Zm00001d003784	192.536	-3.26473	0.452994	-7.207	5.71995e-13	3.47846e-10
40	Zm00001d043430	2097.56	1.13944	0.159643	7.13744	9.50879e-13	5.638e-10
41	Zm00001d047687	9116.33	-1.19719	0.169223	-7.0746	1.49878e-12	8.46347e-10
42	Zm00001d036535	2565.52	1.31199	0.185996	7.05384	1.74041e-12	9.59937e-10
43	Zm00001d019518	1072.06	1.06102	0.150918	7.03044	2.05877e-12	1.10972e-09
44	Zm00001d039963	982.91	-1.9025	0.272783	-6.97441	3.07167e-12	1.6189e-09
45	Zm00001d038806	1384.8	-1.29851	0.186836	-6.95001	3.6526e-12	1.84317e-09
46	Zm00001d017454	1140.05	1.33784	0.193943	6.89814	5.26879e-12	2.60333e-09
47	Zm00001d028557	1062.6	-1.26093	0.184286	-6.84225	7.79596e-12	3.7734e-09
48	Zm00001d012420	2635.47	-1.54512	0.227455	-6.79308	1.09765e-11	5.20661e-09
49	Zm00001d003540	3254.16	-1.03472	0.152423	-6.78845	1.13347e-11	5.27109e-09
50	Zm00001d014498	322.316	2.06082	0.309025	6.6688	2.57909e-11	1.10787e-08
51	Zm00001d045036	242.226	-2.04622	0.306931	-6.66672	2.61587e-11	1.10787e-08
52	Zm00001d032120	882.164	-1.38921	0.209409	-6.63396	3.26805e-11	1.35979e-08
53	Zm00001d027456	483.225	1.61457	0.244118	6.61389	3.74346e-11	1.53075e-08
54	Zm00001d001820	4380.01	1.46599	0.22292	6.57632	4.82231e-11	1.93849e-08
55	Zm00001d033020	9774.15	1.03674	0.158798	6.52866	6.63604e-11	2.62312e-08
56	Zm00001d015451	304.376	2.07463	0.319538	6.49259	8.43738e-11	3.0786e-08
57	Zm00001d002823	2857.59	-1.10176	0.171453	-6.426	1.31007e-10	4.70773e-08
58	Zm00001d053675	5289.2	1.16182	0.180948	6.42073	1.35624e-10	4.8009e-08
59	Zm00001d007581	359.545	-1.47718	0.231662	-6.37645	1.81235e-10	6.32109e-08
60	Zm00001d016991	1939.03	1.0947	0.171869	6.36936	1.89822e-10	6.52464e-08
61	Zm00001d052595	2346.13	1.09139	0.171677	6.35722	2.05439e-10	6.96056e-08
62	Zm00001d032828	178.853	1.93078	0.305231	6.32565	2.52166e-10	8.30641e-08
63	Zm00001d028337	701.099	-1.19632	0.1896	-6.30969	2.79593e-10	9.08371e-08
64	Zm00001d016185	383.505	1.21699	0.195783	6.21603	5.09884e-10	1.61239e-07
65	Zm00001d020687	2771.23	-1.10973	0.179942	-6.16719	6.95134e-10	2.06541e-07
66	Zm00001d023395	9766.1	1.16959	0.189576	6.16952	6.84995e-10	2.06541e-07
67	Zm00001d011833	260.051	1.50318	0.244562	6.1464	7.92632e-10	2.26492e-07
68	Zm00001d007729	86.7845	2.60324	0.423437	6.14788	7.85254e-10	2.26492e-07
69	Zm00001d046786	765.121	1.15516	0.188474	6.129	8.84311e-10	2.49681e-07
70	Zm00001d002410	867.127	-1.78053	0.291101	-6.11652	9.5642e-10	2.66864e-07
71	Zm00001d011183	5748.71	1.23209	0.202069	6.09737	1.0783e-09	2.97374e-07
72	Zm00001d044373	240.826	-1.55048	0.254797	-6.08516	1.16376e-09	3.17253e-07
73	Zm00001d047789	658.345	1.01717	0.167335	6.07863	1.21214e-09	3.26684e-07
74	Zm00001d002096	1064.2	1.11804	0.184674	6.05409	1.41209e-09	3.72118e-07
75	Zm00001d050403	560.324	1.32983	0.219816	6.04972	1.45101e-09	3.74062e-07
76	Zm00001d047973	773.779	-1.02898	0.170045	-6.05121	1.43765e-09	3.74062e-07
77	Zm00001d031899	973.398	1.22119	0.202127	6.04169	1.52511e-09	3.88937e-07
78	Zm00001d037684	308.292	1.19559	0.19805	6.03678	1.57224e-09	3.9669e-07
79	Zm00001d053391	313.793	1.50159	0.250227	6.00091	1.96211e-09	4.84742e-07
80	Zm00001d048185	3287.78	-1.07722	0.179748	-5.99292	2.06111e-09	5.03951e-07
81	Zm00001d027488	483.977	1.16205	0.196108	5.92558	3.11202e-09	7.38078e-07
82	Zm00001d008706	981.619	1.31646	0.223997	5.87712	4.17461e-09	9.8029e-07
83	Zm00001d043299	698.709	1.25364	0.214317	5.84945	4.93193e-09	1.14677e-06
84	Zm00001d051415	994.212	-1.0416	0.178451	-5.83687	5.31916e-09	1.2248e-06
85	Zm00001d047853	379.154	-1.5251	0.261681	-5.82807	5.60727e-09	1.27873e-06
86	Zm00001d002680	844.981	-1.10696	0.190545	-5.80945	6.26779e-09	1.40438e-06
87	Zm00001d037323	492.035	1.38618	0.239056	5.79855	6.68893e-09	1.48263e-06
88	Zm00001d029304	604.219	-1.36917	0.23684	-5.78099	7.42619e-09	1.6308e-06
89	Zm00001d006054	118.726	-2.3027	0.39983	-5.75919	8.45169e-09	1.82226e-06
90	Zm00001d051923	421.835	1.68956	0.293666	5.75335	8.74945e-09	1.86947e-06
91	Zm00001d037717	1084.02	-1.1092	0.193958	-5.71879	1.07284e-08	2.1935e-06
92	Zm00001d028756	295.896	1.47184	0.258308	5.698	1.21224e-08	2.44941e-06
93	Zm00001d003429	1441	1.16463	0.20514	5.67726	1.3687e-08	2.71144e-06
94	Zm00001d018941	684.921	-1.25943	0.221853	-5.67686	1.3719e-08	2.71144e-06
95	Zm00001d051349	754.753	-1.01091	0.178227	-5.67203	1.41115e-08	2.76597e-06
96	Zm00001d005460	1284.51	-1.15115	0.203601	-5.65391	1.56834e-08	2.97571e-06
97	Zm00001d049179	21940.7	1.06799	0.188851	5.65519	1.55678e-08	2.97571e-06
98	Zm00001d022630	122.373	1.7013	0.300836	5.65524	1.55627e-08	2.97571e-06
99	Zm00001d003538	1038.15	-1.10075	0.195386	-5.63372	1.76364e-08	3.3197e-06
100	Zm00001d051110	1179.6	1.11647	0.199612	5.59319	2.22931e-08	4.13067e-06
101	Zm00001d008862	183.991	-1.64375	0.294348	-5.5844	2.34513e-08	4.31159e-06
102	Zm00001d028362	238.785	-1.33354	0.239251	-5.57381	2.49229e-08	4.54689e-06
103	Zm00001d041819	974.42	1.1029	0.198134	5.56643	2.60009e-08	4.67169e-06
104	Zm00001d020877	322.549	1.22159	0.21971	5.56	2.69767e-08	4.74858e-06
105	Zm00001d024963	6435.3	1.29008	0.232043	5.55966	2.70295e-08	4.74858e-06
106	Zm00001d024317	450.018	1.02556	0.184659	5.55382	2.79496e-08	4.87413e-06
107	Zm00001d043167	146.343	1.6583	0.301118	5.50714	3.64712e-08	6.22293e-06
108	Zm00001d017364	93.7256	2.3703	0.432561	5.47969	4.26069e-08	7.11626e-06
109	Zm00001d017711	334.602	1.39618	0.256496	5.4433	5.23014e-08	8.61411e-06
110	Zm00001d039040	881.138	1.3434	0.247774	5.42185	5.89839e-08	9.51647e-06
111	Zm00001d038300	984.76	1.2557	0.232353	5.40427	6.50722e-08	1.03578e-05
112	Zm00001d049011	285.337	1.24672	0.232868	5.35373	8.61575e-08	1.34434e-05
113	Zm00001d010558	244.687	-1.26232	0.23626	-5.34293	9.14542e-08	1.40505e-05
114	Zm00001d034865	917.804	1.15788	0.216928	5.33764	9.41661e-08	1.42251e-05
115	Zm00001d035001	934.027	1.27212	0.239454	5.31261	1.08069e-07	1.60192e-05
116	Zm00001d034007	194.489	1.43025	0.269792	5.30131	1.14974e-07	1.68323e-05
117	Zm00001d021316	45.6911	-2.52846	0.47794	-5.29033	1.22094e-07	1.76568e-05
118	Zm00001d008210	362.278	1.63145	0.308738	5.28427	1.2621e-07	1.81414e-05
119	Zm00001d035002	334.872	1.55538	0.296987	5.23721	1.63025e-07	2.3292e-05
120	Zm00001d003801	151.839	-1.5294	0.293747	-5.20654	1.92398e-07	2.7324e-05
121	Zm00001d029049	288.457	1.33647	0.257304	5.19414	2.05669e-07	2.90349e-05
122	Zm00001d018412	288.059	1.27272	0.245151	5.1916	2.08497e-07	2.92599e-05
123	Zm00001d053394	464.972	1.09709	0.212259	5.16864	2.35805e-07	3.27052e-05
124	Zm00001d039251	243.035	1.4497	0.282535	5.13105	2.8813e-07	3.95574e-05
125	Zm00001d022435	489.256	-1.66153	0.323847	-5.13061	2.88804e-07	3.95574e-05
126	Zm00001d010601	488.979	-1.02749	0.200344	-5.1286	2.91908e-07	3.9561e-05
127	Zm00001d041578	3265.68	1.00538	0.196524	5.11583	3.12372e-07	4.18561e-05
128	Zm00001d048649	322.808	1.49861	0.294023	5.09691	3.45233e-07	4.59994e-05
129	Zm00001d034179	537.082	1.22534	0.240795	5.08871	3.60501e-07	4.77654e-05
130	Zm00001d020614	5096.92	-1.00143	0.197695	-5.06552	4.07291e-07	5.30754e-05
131	Zm00001d007921	455.431	1.04245	0.20593	5.06217	4.14522e-07	5.37225e-05
132	Zm00001d000147	504.701	1.17337	0.234574	5.00212	5.67029e-07	7.26931e-05
133	Zm00001d038984	784.177	1.00334	0.200964	4.99265	5.95567e-07	7.51333e-05
134	Zm00001d012124	593.237	-1.24127	0.248812	-4.9888	6.07542e-07	7.62385e-05
135	Zm00001d028555	2414.26	-1.15849	0.233322	-4.9652	6.86313e-07	8.47514e-05
136	Zm00001d049080	579.251	-1.05757	0.214301	-4.93498	8.01587e-07	9.60163e-05
137	Zm00001d033187	313.453	-1.89262	0.383957	-4.92925	8.2545e-07	9.83779e-05
138	Zm00001d052039	155.45	1.64661	0.336336	4.89574	9.79387e-07	0.000115563
139	Zm00001d013258	127.192	1.78977	0.367294	4.87287	1.09991e-06	0.000129141
140	Zm00001d016733	413.747	1.37779	0.2829	4.87022	1.11472e-06	0.000130236
141	Zm00001d034283	869.432	1.13172	0.232643	4.86464	1.14666e-06	0.000132661
142	Zm00001d008222	78.3057	-1.65962	0.344302	-4.82025	1.43376e-06	0.000161926
143	Zm00001d028405	469.347	1.44647	0.303816	4.761	1.92635e-06	0.000207669
144	Zm00001d021303	487.366	-1.21434	0.255238	-4.75767	1.95842e-06	0.000209224
145	Zm00001d024281	416.713	1.32091	0.27759	4.7585	1.95035e-06	0.000209224
146	Zm00001d023446	187.019	1.1597	0.244857	4.73625	2.17712e-06	0.000228473
147	Zm00001d045454	213.758	1.44446	0.307109	4.70341	2.55854e-06	0.000264982
148	Zm00001d017885	153.973	1.35297	0.288265	4.69349	2.68586e-06	0.000276959
149	Zm00001d002970	177.319	-1.49706	0.319097	-4.69154	2.71157e-06	0.000278399
150	Zm00001d044087	198.707	1.30342	0.277876	4.69064	2.72345e-06	0.000278414
151	Zm00001d040519	332.52	1.19838	0.25557	4.68904	2.74483e-06	0.000279396
152	Zm00001d027530	435.92	-1.05106	0.224397	-4.68394	2.81408e-06	0.000284006
153	Zm00001d052492	175.296	1.43242	0.305967	4.68162	2.84616e-06	0.000286027
154	Zm00001d002989	176.727	-2.12369	0.454302	-4.67461	2.94508e-06	0.000294719
155	Zm00001d030133	1802.04	-1.07869	0.23105	-4.66865	3.03191e-06	0.000302133
156	Zm00001d046679	816.775	-1.15969	0.250413	-4.6311	3.63723e-06	0.000352099
157	Zm00001d047981	96.7859	-1.86975	0.404126	-4.62666	3.71614e-06	0.000358275
158	Zm00001d017290	169.468	-1.40581	0.304255	-4.62052	3.82783e-06	0.000367549
159	Zm00001d018367	1525.09	1.13598	0.247456	4.59063	4.41916e-06	0.000417567
160	Zm00001d036136	254.707	1.3003	0.283211	4.59127	4.40567e-06	0.000417567
161	Zm00001d002415	67.9557	1.77465	0.386962	4.58609	4.51617e-06	0.000421529
162	Zm00001d037241	60.1902	2.11562	0.461316	4.58604	4.51723e-06	0.000421529
163	Zm00001d052628	1599.49	-1.02905	0.226117	-4.55096	5.34016e-06	0.000480652
164	Zm00001d043060	153.265	-1.24202	0.273272	-4.545	5.49342e-06	0.000487968
165	Zm00001d011036	92.3118	1.76153	0.387557	4.5452	5.48824e-06	0.000487968
166	Zm00001d044580	72.6087	1.72884	0.381123	4.53618	5.72816e-06	0.000506921
167	Zm00001d024900	105.1	2.06699	0.45615	4.53138	5.85997e-06	0.000516657
168	Zm00001d007716	93.8787	1.70701	0.3788	4.50637	6.59475e-06	0.000566842
169	Zm00001d023994	4042.53	1.10063	0.244916	4.4939	6.993e-06	0.000591385
170	Zm00001d014493	149.358	-1.59155	0.356427	-4.4653	7.99581e-06	0.000657181
171	Zm00001d014794	1102.84	-1.47826	0.331364	-4.46112	8.15315e-06	0.000666787
172	Zm00001d028118	227.742	-1.58744	0.356113	-4.45769	8.28457e-06	0.000670598
173	Zm00001d012122	342.926	-1.27131	0.286152	-4.44276	8.8811e-06	0.000711598
174	Zm00001d044310	120.752	1.42127	0.320397	4.43597	9.16572e-06	0.000727035
175	Zm00001d029745	354.671	1.27765	0.28907	4.41985	9.87679e-06	0.000773095
176	Zm00001d026642	113.605	1.48228	0.336137	4.40975	1.03492e-05	0.000796925
177	Zm00001d037025	165.451	-1.15668	0.264132	-4.37917	1.19134e-05	0.000894148
178	Zm00001d035631	341.732	-1.53518	0.352702	-4.35262	1.34521e-05	0.00100014
179	Zm00001d039293	1543.53	1.30031	0.29972	4.33842	1.43509e-05	0.00105049
180	Zm00001d044686	451.075	1.04779	0.241559	4.33761	1.44038e-05	0.00105112
181	Zm00001d040627	454.604	-1.00188	0.231955	-4.31926	1.5655e-05	0.00112172
182	Zm00001d027878	487.414	-1.23046	0.285984	-4.30256	1.68839e-05	0.00118823
183	Zm00001d004057	194.154	-1.12444	0.263172	-4.27263	1.93177e-05	0.00132799
184	Zm00001d051194	854.69	1.00948	0.236678	4.26518	1.99739e-05	0.00136519
185	Zm00001d028554	1331.38	-1.22902	0.288395	-4.2616	2.02971e-05	0.00137933
186	Zm00001d005032	141.744	1.63469	0.383646	4.26093	2.03578e-05	0.0013795
187	Zm00001d038968	52.1959	-2.1392	0.504375	-4.24128	2.22249e-05	0.00147237
188	Zm00001d002940	336.592	-1.05785	0.250004	-4.23131	2.32336e-05	0.00150674
189	Zm00001d046357	201.214	1.30801	0.310076	4.21835	2.46101e-05	0.00157751
190	Zm00001d006060	144.171	1.31098	0.31089	4.21687	2.47712e-05	0.00157844
191	Zm00001d048353	214.675	1.48392	0.352604	4.20844	2.57136e-05	0.00161764
192	Zm00001d017147	250.613	1.12787	0.268081	4.2072	2.58557e-05	0.00161799
193	Zm00001d008255	386.826	1.12916	0.268909	4.19903	2.68066e-05	0.00165953
194	Zm00001d035775	266.862	-1.13452	0.270381	-4.19599	2.71679e-05	0.00166928
195	Zm00001d040705	151.823	2.12539	0.509856	4.1686	3.06477e-05	0.00182631
196	Zm00001d019560	453.448	1.05305	0.252876	4.16431	3.12301e-05	0.00185635
197	Zm00001d041804	99.7751	1.94656	0.467674	4.16222	3.15162e-05	0.00185883
198	Zm00001d017746	201.147	1.22056	0.295523	4.13017	3.62489e-05	0.00209177
199	Zm00001d002584	97.44	-1.54755	0.379046	-4.08274	4.45086e-05	0.00250195
200	Zm00001d042116	459.388	-1.02267	0.250489	-4.08269	4.45175e-05	0.00250195
201	Zm00001d034601	1186.85	-1.05795	0.259217	-4.08134	4.47761e-05	0.00251053
202	Zm00001d010814	281.419	-1.43787	0.354977	-4.05062	5.10822e-05	0.00277373
203	Zm00001d010399	542.665	-1.20014	0.297126	-4.03918	5.36384e-05	0.00288468
204	Zm00001d049950	502.254	1.22976	0.307052	4.00505	6.20034e-05	0.00323316
205	Zm00001d020958	49.2494	1.77712	0.443729	4.00496	6.20268e-05	0.00323316
206	Zm00001d029185	118.577	1.65521	0.414376	3.99445	6.48442e-05	0.00334328
207	Zm00001d032042	556.26	1.44002	0.361398	3.98457	6.76026e-05	0.00345546
208	Zm00001d031412	154.038	-1.19428	0.300557	-3.97357	7.08042e-05	0.0035729
209	Zm00001d040638	145.858	-1.19047	0.300187	-3.96576	7.31636e-05	0.00366602
210	Zm00001d020757	72.7433	1.56201	0.394501	3.95947	7.51174e-05	0.00373493
211	Zm00001d021329	108.336	-1.66115	0.422546	-3.93129	8.44899e-05	0.00415567
212	Zm00001d028389	80.2466	1.56371	0.402652	3.88353	0.00010295	0.00475958
213	Zm00001d043267	232.159	-1.15526	0.297792	-3.87941	0.000104711	0.00482218
214	Zm00001d040297	230.588	1.0295	0.265943	3.87114	0.000108329	0.00490645
215	Zm00001d011073	420.388	1.02672	0.265634	3.86516	0.000111016	0.00495849
216	Zm00001d043097	185.336	-1.14004	0.295951	-3.85213	0.000117097	0.00518132
217	Zm00001d029519	71.0944	1.55922	0.405102	3.84895	0.000118626	0.00523921
218	Zm00001d024835	479.397	1.01167	0.263248	3.84304	0.000121521	0.00532738
219	Zm00001d048593	352.829	1.01954	0.265498	3.84012	0.000122975	0.00537126
220	Zm00001d038341	46.6981	1.7902	0.468188	3.82368	0.000131474	0.00561833
221	Zm00001d032481	575.566	-1.16732	0.306131	-3.81315	0.000137209	0.00581104
222	Zm00001d040504	60.667	1.86905	0.490523	3.81032	0.000138786	0.00585693
223	Zm00001d006297	160.082	1.12269	0.295734	3.79629	0.000146877	0.00611139
224	Zm00001d005766	105.906	-1.74868	0.461606	-3.78825	0.000151713	0.00627953
225	Zm00001d030741	223.407	-1.06907	0.282547	-3.78371	0.000154508	0.00632897
226	Zm00001d026822	170.914	1.77916	0.470324	3.78284	0.000155048	0.00634013
227	Zm00001d051018	66.4957	1.80724	0.478629	3.77586	0.000159455	0.00643163
228	Zm00001d008905	68.4974	1.56231	0.414025	3.77346	0.000160996	0.00647177
229	Zm00001d029028	576.153	-1.46322	0.388139	-3.76984	0.000163351	0.00654167
230	ZeamMp010	99.8483	-1.9407	0.514883	-3.76921	0.000163763	0.00654167
231	Zm00001d044579	155.177	1.17553	0.312166	3.76571	0.000166074	0.00658657
232	Zm00001d035588	41.8198	1.9586	0.520498	3.76294	0.000167927	0.00664895
233	Zm00001d042800	66.2685	1.48161	0.393987	3.76056	0.000169536	0.00670148
234	Zm00001d023213	90.834	1.65779	0.441783	3.7525	0.000175083	0.0068522
235	Zm00001d038478	164.246	1.00312	0.269451	3.72283	0.000197	0.0075624
236	Zm00001d051239	41.8751	-1.84936	0.497647	-3.7162	0.000202243	0.00772398
237	ZeamMp092	197.155	-1.35532	0.365048	-3.71271	0.00020505	0.00780607
238	Zm00001d046471	40.526	-2.02421	0.548261	-3.69205	0.000222453	0.00828246
239	Zm00001d016301	279.119	1.07886	0.293161	3.68008	0.00023316	0.00858674
240	Zm00001d044801	71.8049	2.01557	0.548051	3.6777	0.00023535	0.00865396
241	Zm00001d013834	426.593	-1.14691	0.312148	-3.67425	0.000238551	0.00875808
242	Zm00001d047117	127.25	2.04824	0.558891	3.66483	0.000247498	0.00902753
243	Zm00001d038135	94.7752	1.55203	0.424434	3.6567	0.000255482	0.00922261
244	Zm00001d031875	102.801	-1.61705	0.442885	-3.65116	0.000261055	0.00936679
245	Zm00001d021781	127.634	1.54029	0.421808	3.65163	0.000260586	0.00936679
246	Zm00001d042887	561.659	-1.11154	0.30447	-3.65075	0.00026148	0.00936786
247	Zm00001d029667	420.75	-1.2094	0.331905	-3.64381	0.00026863	0.00956622
248	Zm00001d049657	119.046	1.37275	0.377801	3.63352	0.000279585	0.00985276
249	Zm00001d026185	60.1	-1.5023	0.413566	-3.63256	0.000280622	0.00986003
250	Zm00001d021655	81.2752	1.31048	0.362246	3.61765	0.000297291	0.0102483
251	Zm00001d036768	189.026	-1.02509	0.284048	-3.60886	0.000307547	0.01048
252	Zm00001d013194	50.8976	1.64884	0.459191	3.59075	0.000329732	0.01103
253	Zm00001d028274	180.994	-1.03721	0.288933	-3.58981	0.000330916	0.0110384
254	Zm00001d030762	176.018	1.25659	0.350252	3.58767	0.000333651	0.0110829
255	Zm00001d043419	209.245	1.26366	0.354472	3.5649	0.000363991	0.0118745
256	Zm00001d003978	274.722	1.24534	0.349784	3.56032	0.000370403	0.0120505
257	Zm00001d008799	156.082	-1.42722	0.401662	-3.55328	0.000380453	0.0122765
258	Zm00001d035981	345.959	1.091	0.307349	3.5497	0.000385676	0.0124112
259	Zm00001d044927	46.5047	1.56017	0.441115	3.53687	0.000404894	0.0129245
260	Zm00001d034173	197.959	-1.025	0.290657	-3.52648	0.000421118	0.0133251
261	Zm00001d051668	260.776	1.2974	0.368933	3.51663	0.00043707	0.0136574
262	Zm00001d010451	62.5101	1.60841	0.458872	3.50515	0.000456354	0.0141113
263	Zm00001d020418	170.644	1.50058	0.429676	3.49236	0.000478777	0.0147278
264	Zm00001d046134	117.987	1.10676	0.317417	3.48676	0.000488918	0.0149429
265	Zm00001d026281	109.983	1.29125	0.370308	3.48695	0.000488563	0.0149429
266	Zm00001d010715	350.014	1.0238	0.295061	3.46978	0.000520888	0.015818
267	Zm00001d010736	479.166	1.08358	0.31254	3.46702	0.000526265	0.0159286
268	Zm00001d041437	172.205	1.17188	0.338243	3.46462	0.000530988	0.0160222
269	Zm00001d012719	64.3828	1.25654	0.363965	3.45236	0.000555708	0.0165992
270	Zm00001d003422	67.8357	1.54053	0.446807	3.44786	0.000565051	0.0167936
271	Zm00001d033797	186.796	-1.17917	0.342274	-3.4451	0.000570854	0.0168926
272	Zm00001d013612	92.8235	2.23018	0.647383	3.44492	0.000571231	0.0168926
273	Zm00001d013039	104.214	1.26118	0.36699	3.43654	0.000589185	0.0173156
274	Zm00001d035236	155.864	1.11386	0.325285	3.42425	0.00061649	0.0180287
275	Zm00001d037160	75.48	1.32813	0.388003	3.423	0.000619341	0.0180898
276	Zm00001d004220	897.737	2.07119	0.605427	3.42104	0.000623817	0.0181279
277	Zm00001d047976	428.796	1.01661	0.297166	3.42101	0.000623881	0.0181279
278	Zm00001d023677	47.5471	1.73564	0.507527	3.41979	0.000626696	0.0181704
279	Zm00001d018030	109.869	1.18612	0.346949	3.41871	0.000629186	0.0181985
280	Zm00001d032177	64.1434	1.96384	0.5766	3.40589	0.000659487	0.0188331
281	Zm00001d014804	111.89	-1.60359	0.472415	-3.39445	0.000687669	0.0193699
282	Zm00001d026636	168.722	1.18373	0.350277	3.3794	0.000726441	0.0201039
283	Zm00001d045729	91.6308	1.20984	0.358206	3.37751	0.000731465	0.0201723
284	Zm00001d043786	90.8741	1.52681	0.454611	3.35851	0.000783639	0.02112
285	Zm00001d003321	130.177	1.04396	0.310986	3.35693	0.000788131	0.0212169
286	Zm00001d008081	159.654	1.46094	0.435881	3.35169	0.00080321	0.0214766
287	Zm00001d004697	88.3419	1.31069	0.391447	3.34833	0.000813004	0.0216896
288	Zm00001d043523	57.3109	1.66407	0.498215	3.34005	0.000837622	0.0221564
289	Zm00001d031619	97.8492	1.25757	0.378097	3.32606	0.00088084	0.023054
290	Zm00001d048342	60.4337	1.55431	0.467708	3.32324	0.000889782	0.0231674
291	Zm00001d016719	331.636	-1.11326	0.335277	-3.32043	0.000898796	0.0233319
292	Zm00001d002301	88.351	1.38794	0.420134	3.30357	0.000954625	0.0245562
293	Zm00001d033150	118.066	1.31884	0.399355	3.30242	0.000958529	0.0246299
294	Zm00001d021268	52.4461	1.71614	0.520431	3.29754	0.000975347	0.0249002
295	Zm00001d007560	82.2044	-1.55697	0.473417	-3.2888	0.00100616	0.0253593
296	Zm00001d050872	243.376	-1.06455	0.324106	-3.28458	0.00102133	0.0256598
297	Zm00001d043853	43.7977	1.44876	0.44209	3.27708	0.00104886	0.0261851
298	Zm00001d017462	205.193	-1.25785	0.384379	-3.27241	0.00106633	0.0265096
299	Zm00001d017222	147.194	1.04576	0.32107	3.25711	0.00112551	0.0274627
300	Zm00001d002550	86.0406	1.20911	0.371575	3.25401	0.00113787	0.0276456
301	Zm00001d014491	1287.43	-2.49046	0.766204	-3.25038	0.00115249	0.0278064
302	Zm00001d010587	67.1737	-1.2897	0.396993	-3.24868	0.00115943	0.0278887
303	Zm00001d033629	45.5257	-2.01214	0.62306	-3.22945	0.0012403	0.0292408
304	Zm00001d037165	108.902	-1.10312	0.34168	-3.22853	0.00124429	0.0293056
305	Zm00001d051460	230.202	-1.2884	0.399315	-3.22653	0.00125301	0.0293862
306	Zm00001d029668	293.855	-1.1443	0.354938	-3.22393	0.00126442	0.0294052
307	Zm00001d020030	88.3622	1.1136	0.345604	3.22218	0.00127217	0.0295227
308	Zm00001d047753	185.583	1.01656	0.315932	3.21767	0.00129238	0.0298746
309	Zm00001d005693	129.952	1.13402	0.353188	3.21081	0.00132363	0.0304191
310	Zm00001d022078	219.877	-1.17049	0.365043	-3.20645	0.00134382	0.0306749
311	Zm00001d018656	65.0935	1.34462	0.420136	3.20045	0.00137215	0.0312264
312	Zm00001d010079	93.7606	1.14524	0.358528	3.19429	0.00140175	0.0317528
313	Zm00001d031421	127.628	1.19348	0.375141	3.18142	0.00146556	0.0327912
314	Zm00001d030261	138.91	1.02737	0.325824	3.15314	0.00161522	0.035405
315	Zm00001d005472	6626.44	1.57479	0.499433	3.15316	0.00161514	0.035405
316	Zm00001d028630	152.517	-1.07678	0.341988	-3.14859	0.00164063	0.0357965
317	Zm00001d037288	126.553	1.05753	0.336635	3.14147	0.00168101	0.0362225
318	Zm00001d014863	57.1597	-1.34735	0.429073	-3.14015	0.00168859	0.0363347
319	Zm00001d016764	740.944	-1.06248	0.33976	-3.12715	0.00176511	0.0374112
320	Zm00001d045462	314.772	-1.07164	0.343362	-3.12101	0.00180235	0.0380305
321	Zm00001d028226	42.0069	1.69508	0.543211	3.12049	0.00180552	0.0380636
322	Zm00001d027757	224.749	-1.05442	0.3386	-3.11405	0.00184536	0.0385606
323	Zm00001d038250	108.175	1.02429	0.329336	3.11016	0.00186985	0.0389011
324	Zm00001d046621	180.483	-1.19503	0.384453	-3.10839	0.00188108	0.0390663
325	Zm00001d028056	113.713	1.41422	0.455286	3.10622	0.00189494	0.0392167
326	Zm00001d007057	69.0589	1.19962	0.387118	3.09884	0.00194278	0.0398588
327	Zm00001d033937	284.843	-1.06676	0.344858	-3.09335	0.00197913	0.0403256
328	Zm00001d050156	75.4358	1.24738	0.404071	3.08704	0.0020216	0.0410147
329	Zm00001d027332	35.2495	1.80031	0.584234	3.08149	0.00205968	0.041716
330	Zm00001d046493	126.351	-1.18005	0.383065	-3.08055	0.00206617	0.041776
331	Zm00001d025081	39.052	-1.53729	0.499967	-3.07477	0.00210663	0.0423775
332	Zm00001d042580	82.0234	1.36872	0.445255	3.07401	0.002112	0.0424495
333	Zm00001d047005	86.4275	-1.11519	0.362931	-3.07274	0.00212102	0.0425945
334	Zm00001d022618	85.4774	-1.31582	0.430186	-3.05871	0.0022229	0.044415
335	Zm00001d041662	339.886	1.0166	0.332979	3.05305	0.00226527	0.0449208
336	Zm00001d009425	99.7638	1.06379	0.348481	3.05265	0.00226829	0.0449432
337	Zm00001d032908	307.836	-1.10938	0.364267	-3.04552	0.00232279	0.0457556
338	Zm00001d038935	81.8141	-1.47197	0.485412	-3.03242	0.002426	0.047098
339	Zm00001d028409	95.4934	1.0361	0.342339	3.02652	0.00247384	0.0477567
340	Zm00001d004388	97.4626	1.42654	0.471363	3.02642	0.00247472	0.0477567
341	Zm00001d022326	60.8059	1.61088	0.532955	3.02255	0.00250658	0.0480969
342	Zm00001d012478	71.3828	-1.34644	0.445634	-3.0214	0.00251606	0.0481698
343	Zm00001d047252	103.001	1.02215	0.338335	3.02111	0.00251847	0.0481698
344	Zm00001d053288	125.111	1.29286	0.428865	3.0146	0.00257318	0.0490948
345	Zm00001d013810	86.6917	1.11504	0.370111	3.01272	0.00258916	0.0492218
346	Zm00001d026632	1265.55	1.02393	0.340032	3.01127	0.00260155	0.0493608

## Sheet: DV9 versus DV8
Supplemental Dataset 3. List of developmemt-specific differentially expressed genes (DV9 versus DV8)
	gene	baseMean	log2FoldChange	lfcSE	stat	pvalue	padj
1	Zm00001d009097	6037.4	-6.22845	0.237941	-26.1765	4.92535e-151	1.13958e-146
2	Zm00001d023343	15811.4	3.66634	0.164913	22.2319	1.68818e-109	1.95297e-105
3	Zm00001d053099	10437.1	8.24273	0.372463	22.1303	1.61467e-108	1.24529e-104
4	Zm00001d044685	12210.6	8.91746	0.404475	22.047	1.02067e-107	5.90382e-104
5	Zm00001d048625	3874.68	6.27986	0.292666	21.4574	3.8924e-102	1.80117e-98
6	Zm00001d021813	10008.5	8.41455	0.395348	21.2839	1.60093e-100	6.17345e-97
7	Zm00001d039218	2830.71	-3.42022	0.166357	-20.5596	6.3162e-94	2.08769e-90
8	Zm00001d008435	1801.49	4.65479	0.229172	20.3113	1.02088e-91	2.95252e-88
9	Zm00001d009589	20017.9	6.45492	0.319863	20.1803	1.45888e-90	3.75046e-87
10	Zm00001d004843	173395	6.63831	0.338396	19.617	1.10773e-85	2.56295e-82
11	Zm00001d024281	13680.3	5.59333	0.29151	19.1874	4.71675e-82	9.92105e-79
12	Zm00001d024900	10505.7	7.0447	0.374786	18.7966	8.05576e-79	1.55322e-75
13	Zm00001d052898	876.429	3.75709	0.203959	18.4208	8.95321e-76	1.59347e-72
14	Zm00001d004855	3460.12	5.47143	0.297178	18.4113	1.06701e-75	1.76339e-72
15	Zm00001d011036	4583.01	6.08061	0.332844	18.2687	1.47018e-74	2.26771e-71
16	Zm00001d045468	3295.8	7.93878	0.438833	18.0906	3.77657e-73	5.46115e-70
17	Zm00001d051785	2124.67	2.9324	0.162376	18.0593	6.66354e-73	9.06908e-70
18	Zm00001d021784	13886.3	4.68078	0.260279	17.9837	2.614e-72	3.36e-69
19	Zm00001d014758	7669.79	2.98658	0.166604	17.9263	7.3547e-72	8.95609e-69
20	Zm00001d051923	21558.1	6.14456	0.345768	17.7708	1.19005e-70	1.37671e-67
21	Zm00001d020757	1895.38	5.18681	0.293114	17.6955	4.53884e-70	5.00072e-67
22	Zm00001d047934	11523.7	9.3268	0.535452	17.4186	5.9667e-68	6.27507e-65
23	Zm00001d052741	2036.29	4.03126	0.231853	17.3872	1.03233e-67	1.03848e-64
24	Zm00001d023529	1987.58	6.87684	0.397758	17.289	5.69183e-67	5.48716e-64
25	Zm00001d028405	46618.6	7.17877	0.415523	17.2765	7.07459e-67	6.54739e-64
26	Zm00001d044686	15510.2	5.74162	0.33274	17.2555	1.0166e-66	9.04656e-64
27	Zm00001d014852	3280.7	7.44052	0.43741	17.0104	6.87716e-65	5.89321e-62
28	Zm00001d039040	30074.8	5.64544	0.333591	16.9233	3.03201e-64	2.50541e-61
29	Zm00001d016733	14064.7	5.63068	0.332958	16.9111	3.72603e-64	2.97273e-61
30	Zm00001d040297	3914.38	4.70724	0.279425	16.8461	1.11979e-63	8.63621e-61
31	Zm00001d013895	1249.34	-4.23763	0.253302	-16.7296	7.98329e-63	5.95837e-60
32	Zm00001d027541	4122.91	4.67633	0.280972	16.6434	3.37853e-62	2.44278e-59
33	Zm00001d037828	3064.54	4.04411	0.243451	16.6116	5.74499e-62	4.02793e-59
34	Zm00001d043458	7946.91	7.28806	0.438969	16.6027	6.66733e-62	4.53712e-59
35	Zm00001d011285	2322.33	7.71036	0.464937	16.5837	9.14472e-62	6.04518e-59
36	Zm00001d020877	6126.93	4.8122	0.29044	16.5686	1.17441e-61	7.54788e-59
37	Zm00001d008397	889.592	4.50348	0.274996	16.3765	2.81491e-60	1.76023e-57
38	Zm00001d003035	864.806	5.80317	0.355473	16.3252	6.53328e-60	3.97791e-57
39	Zm00001d044033	20096.6	2.45319	0.15086	16.2614	1.85363e-59	1.09968e-56
40	Zm00001d023559	3835.73	5.98769	0.368292	16.258	1.96036e-59	1.13392e-56
41	Zm00001d036889	1306.59	7.00617	0.431571	16.2341	2.89419e-59	1.63324e-56
42	Zm00001d025136	3986.99	-5.03811	0.316415	-15.9225	4.42383e-57	2.437e-54
43	Zm00001d039251	2296.15	3.68043	0.232156	15.8533	1.33479e-56	7.18209e-54
44	Zm00001d040111	958.976	4.95333	0.314753	15.7372	8.40746e-56	4.42098e-53
45	Zm00001d037918	321.695	-5.01633	0.31979	-15.6863	1.87579e-55	9.64447e-53
46	Zm00001d029573	799.719	-3.36338	0.214447	-15.684	1.94664e-55	9.79116e-53
47	Zm00001d043579	14835.3	8.30314	0.530481	15.6521	3.21344e-55	1.5819e-52
48	Zm00001d019855	3591.91	5.01545	0.322785	15.5381	1.91723e-54	9.24146e-52
49	Zm00001d003767	2458.58	4.62401	0.298755	15.4776	4.91396e-54	2.32029e-51
50	Zm00001d031814	776.55	6.93017	0.44783	15.475	5.1188e-54	2.36867e-51
51	Zm00001d038984	10062.8	4.29489	0.277592	15.4719	5.36616e-54	2.43445e-51
52	Zm00001d032383	4690.13	3.22043	0.208243	15.4647	6.00193e-54	2.67051e-51
53	Zm00001d005087	1136.45	5.44271	0.352329	15.4478	7.80574e-54	3.40757e-51
54	Zm00001d039364	5136.23	5.01927	0.326596	15.3685	2.66447e-53	1.14163e-50
55	Zm00001d017454	18038.9	4.50359	0.294249	15.3054	7.03805e-53	2.96072e-50
56	Zm00001d044096	1037.34	5.55527	0.364936	15.2226	2.50445e-52	1.03474e-49
57	Zm00001d018779	29372.6	4.46173	0.294385	15.1561	6.9044e-52	2.80258e-49
58	Zm00001d028401	5197.41	-3.62239	0.240344	-15.0717	2.48704e-51	9.92114e-49
59	Zm00001d035266	540.816	-5.54922	0.368388	-15.0635	2.81373e-51	1.10341e-48
60	Zm00001d021435	87906.7	3.72345	0.247298	15.0565	3.12699e-51	1.20582e-48
61	Zm00001d043430	21830.5	3.92544	0.261471	15.0129	6.04567e-51	2.29309e-48
62	Zm00001d017786	1196.7	5.20668	0.34717	14.9975	7.62235e-51	2.84449e-48
63	Zm00001d030314	1585.11	4.80607	0.321129	14.9661	1.22221e-50	4.4886e-48
64	Zm00001d046357	10327.3	6.25263	0.417953	14.9601	1.33773e-50	4.83612e-48
65	Zm00001d008706	11831.7	4.09767	0.274119	14.9485	1.59268e-50	5.66922e-48
66	Zm00001d052595	18831.4	3.54099	0.237213	14.9274	2.18468e-50	7.65861e-48
67	Zm00001d028317	9063.95	-4.16248	0.280955	-14.8155	1.16365e-49	4.01841e-47
68	Zm00001d039010	8898.64	2.62935	0.177534	14.8104	1.25545e-49	4.27168e-47
69	Zm00001d032233	274.513	4.39786	0.29793	14.7614	2.59889e-49	8.71458e-47
70	Zm00001d038534	405.12	4.00405	0.271392	14.7538	2.9085e-49	9.61342e-47
71	Zm00001d012719	1003.68	4.50299	0.307277	14.6545	1.26105e-48	4.10944e-46
72	Zm00001d038476	3481.47	2.73757	0.186984	14.6407	1.54568e-48	4.967e-46
73	Zm00001d025401	2531.94	2.49315	0.17056	14.6174	2.17543e-48	6.89492e-46
74	Zm00001d046786	7371.66	3.80361	0.26108	14.5688	4.43933e-48	1.38801e-45
75	Zm00001d015091	1038.87	5.93013	0.407958	14.5361	7.15259e-48	2.20653e-45
76	Zm00001d022234	891.792	5.99761	0.414083	14.4841	1.52734e-47	4.64975e-45
77	Zm00001d024854	1212.38	5.5861	0.386114	14.4675	1.94397e-47	5.84126e-45
78	Zm00001d022264	12892.3	2.49168	0.172492	14.4452	2.68747e-47	7.97181e-45
79	Zm00001d032142	2703.36	-3.33777	0.231267	-14.4326	3.22881e-47	9.45633e-45
80	Zm00001d016952	2341.52	3.50461	0.242849	14.4312	3.29102e-47	9.51806e-45
81	Zm00001d025816	725.485	-3.24711	0.225377	-14.4075	4.64449e-47	1.32666e-44
82	Zm00001d050507	627.585	3.42861	0.239052	14.3426	1.18614e-46	3.34681e-44
83	Zm00001d004346	600.324	6.35585	0.443222	14.3401	1.22907e-46	3.42616e-44
84	Zm00001d002774	1583.4	6.78565	0.475332	14.2756	3.10555e-46	8.55393e-44
85	Zm00001d053055	3292.08	3.22775	0.226283	14.2642	3.65578e-46	9.95103e-44
86	Zm00001d008200	423.208	5.65107	0.396985	14.235	5.5588e-46	1.49551e-43
87	Zm00001d012982	839.239	3.1751	0.223121	14.2304	5.93732e-46	1.57899e-43
88	Zm00001d004753	1052.98	3.23923	0.228014	14.2062	8.38127e-46	2.17885e-43
89	Zm00001d000164	1593.31	5.17919	0.364563	14.2066	8.34309e-46	2.17885e-43
90	Zm00001d024734	5824.47	6.73397	0.474114	14.2033	8.74259e-46	2.24753e-43
91	Zm00001d016185	9026.79	5.13181	0.362016	14.1756	1.29685e-45	3.26144e-43
92	Zm00001d037160	1298.22	4.62582	0.326319	14.1758	1.29411e-45	3.26144e-43
93	Zm00001d033136	10897.2	3.34355	0.237084	14.1028	3.65037e-45	9.08158e-43
94	Zm00001d033132	10752.9	3.34515	0.237765	14.0691	5.87739e-45	1.44665e-42
95	Zm00001d028670	888.033	3.79752	0.270056	14.062	6.50583e-45	1.58448e-42
96	Zm00001d024148	1265.75	6.86053	0.488748	14.0369	9.26205e-45	2.23225e-42
97	Zm00001d036700	666.009	5.27048	0.376424	14.0015	1.52691e-44	3.64208e-42
98	Zm00001d051143	589.139	-4.56859	0.326501	-13.9926	1.73022e-44	4.08492e-42
99	Zm00001d006540	4961.04	5.4789	0.391747	13.9858	1.90273e-44	4.44681e-42
100	Zm00001d052335	1019.04	6.51755	0.466624	13.9675	2.46276e-44	5.69809e-42
101	Zm00001d045098	5501.65	-3.53558	0.25357	-13.9432	3.45888e-44	7.92357e-42
102	Zm00001d021850	15550.5	2.8119	0.201791	13.9348	3.8953e-44	8.83585e-42
103	Zm00001d018201	1644.44	-3.01278	0.216403	-13.9221	4.65356e-44	1.04533e-41
104	Zm00001d046896	282.028	4.26173	0.307509	13.8589	1.12423e-43	2.50109e-41
105	Zm00001d024071	917.022	5.05491	0.365162	13.8429	1.40388e-43	3.09348e-41
106	Zm00001d020794	3261.19	5.58455	0.404272	13.8138	2.10344e-43	4.59125e-41
107	Zm00001d044310	1206.17	3.77541	0.273749	13.7915	2.86691e-43	6.19923e-41
108	Zm00001d037382	650.808	-4.12925	0.299729	-13.7766	3.52509e-43	7.55186e-41
109	Zm00001d051362	9859.44	7.41615	0.539387	13.7492	5.14906e-43	1.08784e-40
110	Zm00001d013146	6880.88	3.80734	0.27692	13.7489	5.17191e-43	1.08784e-40
111	Zm00001d003751	5415.32	8.26573	0.601307	13.7463	5.36227e-43	1.11772e-40
112	Zm00001d029049	2368.52	3.49429	0.254279	13.7419	5.69425e-43	1.17632e-40
113	Zm00001d000117	421.176	4.27827	0.311694	13.7259	7.10664e-43	1.4551e-40
114	Zm00001d037550	4454.88	5.4075	0.394312	13.7138	8.39933e-43	1.7047e-40
115	Zm00001d043299	8674.96	4.16041	0.303458	13.71	8.84579e-43	1.7797e-40
116	Zm00001d045660	1063.58	5.07863	0.370971	13.6901	1.16329e-42	2.32026e-40
117	Zm00001d048021	33694.4	2.32856	0.17034	13.67	1.5331e-42	3.03173e-40
118	Zm00001d019560	6572.08	4.46218	0.326866	13.6514	1.9807e-42	3.88368e-40
119	Zm00001d045978	498.549	-2.91997	0.214261	-13.6281	2.72643e-42	5.30095e-40
120	Zm00001d015385	14882.8	3.17835	0.233672	13.6018	3.90866e-42	7.53621e-40
121	Zm00001d039770	1744.13	5.30833	0.391767	13.5497	7.95325e-42	1.52078e-39
122	Zm00001d028241	1104.82	6.89546	0.509483	13.5342	9.82126e-42	1.86258e-39
123	Zm00001d026599	12913.3	4.25745	0.314696	13.5288	1.0579e-41	1.98997e-39
124	Zm00001d043523	727.881	4.07809	0.301865	13.5096	1.3724e-41	2.56073e-39
125	Zm00001d023707	996.546	3.81233	0.282277	13.5057	1.44828e-41	2.68071e-39
126	Zm00001d042022	2560.97	4.20198	0.311244	13.5006	1.55124e-41	2.84849e-39
127	Zm00001d045454	4744.48	4.97818	0.369029	13.4899	1.7924e-41	3.26541e-39
128	Zm00001d007258	1876.19	4.90124	0.363408	13.4869	1.86832e-41	3.37714e-39
129	Zm00001d005996	1506.69	5.89767	0.437512	13.48	2.05059e-41	3.67787e-39
130	Zm00001d011183	24932.9	2.49089	0.184807	13.4784	2.09735e-41	3.7328e-39
131	Zm00001d044396	583.983	5.6707	0.42153	13.4526	2.97038e-41	5.24624e-39
132	Zm00001d044076	1850.63	5.27124	0.392413	13.4329	3.87905e-41	6.7992e-39
133	Zm00001d004689	82856.9	2.58709	0.193154	13.3939	6.55984e-41	1.13265e-38
134	Zm00001d042697	2770.44	5.0696	0.378494	13.3941	6.5428e-41	1.13265e-38
135	Zm00001d043467	581.265	-2.56016	0.191288	-13.3838	7.51828e-41	1.28852e-38
136	Zm00001d052152	621.502	4.97599	0.372154	13.3708	8.96186e-41	1.52464e-38
137	Zm00001d042257	2466.09	5.29179	0.395929	13.3655	9.6174e-41	1.62422e-38
138	Zm00001d040519	2320.17	3.285	0.246207	13.3424	1.31102e-40	2.19804e-38
139	Zm00001d020725	242.835	3.40315	0.255214	13.3345	1.45827e-40	2.42734e-38
140	Zm00001d042359	709.647	4.27829	0.321158	13.3215	1.73677e-40	2.87025e-38
141	Zm00001d013937	8656.62	2.40626	0.181038	13.2915	2.59465e-40	4.25762e-38
142	Zm00001d042096	335.778	3.52042	0.265131	13.278	3.10423e-40	5.05792e-38
143	Zm00001d014820	639.635	3.12871	0.236095	13.2519	4.39656e-40	7.11351e-38
144	Zm00001d023543	8991.16	4.98355	0.376252	13.2453	4.80629e-40	7.72243e-38
145	Zm00001d049048	322.049	3.08523	0.232976	13.2427	4.97446e-40	7.93752e-38
146	Zm00001d029721	879.423	4.51059	0.341632	13.2031	8.4214e-40	1.33456e-37
147	Zm00001d019518	5816.59	2.92436	0.221745	13.188	1.02897e-39	1.61955e-37
148	Zm00001d047797	18225	2.84722	0.216286	13.1641	1.41134e-39	2.20636e-37
149	Zm00001d035084	1126.97	6.07457	0.461583	13.1603	1.48471e-39	2.30549e-37
150	Zm00001d016154	720.68	3.90602	0.296998	13.1517	1.66456e-39	2.56753e-37
151	Zm00001d026642	1530.5	4.2124	0.320588	13.1396	1.95224e-39	2.99133e-37
152	Zm00001d004231	593.358	4.17816	0.31801	13.1384	1.98272e-39	3.01803e-37
153	Zm00001d034072	25176.5	2.4257	0.185092	13.1054	3.06754e-39	4.6388e-37
154	Zm00001d023384	415.444	2.86998	0.219337	13.0848	4.02158e-39	6.04203e-37
155	Zm00001d037691	324.408	-4.02692	0.308644	-13.0471	6.5994e-39	9.85099e-37
156	Zm00001d025738	390.005	-3.52163	0.270566	-13.0158	9.95115e-39	1.4759e-36
157	Zm00001d008905	935.565	4.21247	0.323927	13.0044	1.15539e-38	1.70269e-36
158	Zm00001d037288	1766.96	4.4025	0.338822	12.9935	1.33108e-38	1.9492e-36
159	Zm00001d026664	1030.35	5.19212	0.399878	12.9842	1.50304e-38	2.18716e-36
160	Zm00001d007857	12194.2	3.30129	0.254377	12.978	1.63184e-38	2.35974e-36
161	Zm00001d003379	35866.7	2.83016	0.21815	12.9735	1.7297e-38	2.48572e-36
162	Zm00001d011527	486.558	4.88509	0.376647	12.9699	1.81175e-38	2.58755e-36
163	Zm00001d042636	418.123	4.27976	0.330683	12.9422	2.60057e-38	3.69137e-36
164	Zm00001d044037	5737.67	3.32354	0.25696	12.9341	2.89093e-38	4.07851e-36
165	Zm00001d043420	1750.5	3.61059	0.279616	12.9127	3.819e-38	5.34815e-36
166	Zm00001d018149	1643.84	4.77333	0.369674	12.9123	3.83711e-38	5.34815e-36
167	Zm00001d022464	6873.36	3.51541	0.272442	12.9033	4.31061e-38	5.97213e-36
168	Zm00001d034543	9568.04	3.05498	0.2369	12.8957	4.76144e-38	6.55746e-36
169	Zm00001d021763	28173	3.67014	0.284738	12.8896	5.15306e-38	7.05481e-36
170	Zm00001d007509	1858.12	5.19316	0.403209	12.8796	5.86563e-38	7.98312e-36
171	Zm00001d026436	33621.3	3.26083	0.253663	12.855	8.06543e-38	1.09129e-35
172	Zm00001d023395	70413.7	3.34599	0.260358	12.8515	8.43325e-38	1.13442e-35
173	Zm00001d019177	865.973	6.1316	0.477531	12.8402	9.75974e-38	1.30527e-35
174	Zm00001d022151	1689.78	-3.1359	0.244786	-12.8108	1.42653e-37	1.89687e-35
175	Zm00001d035597	2399.91	3.84728	0.300819	12.7893	1.88084e-37	2.48669e-35
176	Zm00001d030526	14888.6	3.99038	0.312135	12.7841	2.01064e-37	2.64319e-35
177	Zm00001d039715	3036.27	4.23098	0.331119	12.7778	2.18032e-37	2.85006e-35
178	Zm00001d047814	4343.25	3.02448	0.237257	12.7477	3.2111e-37	4.17389e-35
179	Zm00001d003648	1001.16	-2.55516	0.200544	-12.7411	3.49349e-37	4.51558e-35
180	Zm00001d049624	514.942	-3.49145	0.274067	-12.7394	3.57241e-37	4.59194e-35
181	Zm00001d021703	9625.12	3.45615	0.27162	12.7242	4.33705e-37	5.544e-35
182	Zm00001d028565	1116.18	4.46674	0.351122	12.7213	4.50072e-37	5.7216e-35
183	Zm00001d042362	1662.8	-3.07693	0.241999	-12.7146	4.90437e-37	6.20068e-35
184	Zm00001d030346	5539.27	3.693	0.290502	12.7125	5.04261e-37	6.3408e-35
185	Zm00001d028725	769.895	6.19647	0.48758	12.7086	5.29577e-37	6.62314e-35
186	Zm00001d017495	493.434	4.58358	0.361053	12.6951	6.29895e-37	7.83542e-35
187	Zm00001d008210	5878.34	4.46238	0.351778	12.6852	7.14127e-37	8.8357e-35
188	Zm00001d045456	2804.72	3.44745	0.271793	12.6841	7.24355e-37	8.91458e-35
189	Zm00001d031840	1036.95	-3.66469	0.289857	-12.6431	1.22151e-36	1.48748e-34
190	Zm00001d003429	12255.8	3.60795	0.285366	12.6432	1.21933e-36	1.48748e-34
191	Zm00001d013529	1471.17	4.84392	0.383664	12.6254	1.52938e-36	1.85263e-34
192	Zm00001d035001	9436.75	3.84128	0.304337	12.6218	1.60115e-36	1.92947e-34
193	Zm00001d025977	1612.68	2.65012	0.210053	12.6164	1.71454e-36	2.05541e-34
194	Zm00001d022461	1734.67	5.50467	0.436415	12.6134	1.7817e-36	2.1249e-34
195	Zm00001d026712	3216.28	5.4938	0.435749	12.6077	1.91477e-36	2.2719e-34
196	Zm00001d045206	4461.41	3.04201	0.241386	12.6023	2.05137e-36	2.42156e-34
197	Zm00001d030317	665.786	4.19985	0.333794	12.5822	2.64653e-36	3.10826e-34
198	Zm00001d044662	709.218	6.0862	0.484071	12.5729	2.97467e-36	3.47601e-34
199	Zm00001d035212	958.407	4.27261	0.339892	12.5705	3.06808e-36	3.56715e-34
200	Zm00001d001820	40883.1	3.65999	0.291528	12.5545	3.75431e-36	4.34318e-34
201	Zm00001d053015	1434.85	4.70196	0.375095	12.5354	4.78019e-36	5.50245e-34
202	Zm00001d038552	369.35	3.86651	0.308507	12.533	4.92915e-36	5.64583e-34
203	Zm00001d013612	7189.65	6.64378	0.531293	12.5049	7.01712e-36	7.99779e-34
204	Zm00001d008700	1059.11	-2.87818	0.23024	-12.5008	7.39356e-36	8.38552e-34
205	Zm00001d004894	2940.66	4.89547	0.391844	12.4934	8.11103e-36	9.15438e-34
206	Zm00001d003252	4784.55	2.36424	0.18982	12.4552	1.31042e-35	1.4718e-33
207	Zm00001d021334	710.974	2.87755	0.23113	12.4499	1.3995e-35	1.56426e-33
208	Zm00001d005446	6850.78	2.58688	0.207979	12.4382	1.62121e-35	1.80336e-33
209	Zm00001d025932	873.92	3.92382	0.316644	12.3919	2.89124e-35	3.2007e-33
210	Zm00001d013039	1265.87	4.12398	0.333166	12.3782	3.43125e-35	3.78042e-33
211	Zm00001d051161	6319.14	3.3988	0.27622	12.3047	8.54924e-35	9.37459e-33
212	Zm00001d010451	2718.04	5.92422	0.481784	12.2964	9.46751e-35	1.03325e-32
213	Zm00001d049387	12868	2.97679	0.242216	12.2898	1.02734e-34	1.11594e-32
214	Zm00001d024047	5496.15	3.55471	0.289501	12.2787	1.17811e-34	1.27373e-32
215	Zm00001d007714	483.471	5.41599	0.441419	12.2695	1.3206e-34	1.42115e-32
216	Zm00001d012557	1641.25	2.58243	0.21081	12.2501	1.67888e-34	1.79834e-32
217	Zm00001d035981	6096.09	4.74399	0.387457	12.2439	1.81094e-34	1.93086e-32
218	Zm00001d028537	1735.94	3.11968	0.255272	12.221	2.40116e-34	2.54842e-32
219	Zm00001d051110	5998.39	2.80119	0.229363	12.2129	2.65195e-34	2.80175e-32
220	Zm00001d049103	984.177	3.88892	0.318459	12.2117	2.69269e-34	2.83185e-32
221	Zm00001d001945	1076.08	-3.32596	0.272431	-12.2084	2.80255e-34	2.93406e-32
222	Zm00001d049094	3159.18	-2.81676	0.230877	-12.2003	3.09769e-34	3.22844e-32
223	Zm00001d053288	1892.45	4.4512	0.365401	12.1817	3.89163e-34	4.0377e-32
224	Zm00001d020984	452.728	3.41134	0.280087	12.1796	3.99366e-34	4.12506e-32
225	Zm00001d038874	2410.83	4.24826	0.349063	12.1704	4.4662e-34	4.59265e-32
226	Zm00001d040697	14144.1	1.81985	0.149559	12.1681	4.59444e-34	4.70361e-32
227	Zm00001d038699	8644.51	3.43385	0.282269	12.1652	4.76286e-34	4.85455e-32
228	Zm00001d052174	1310.35	4.06253	0.334284	12.1529	5.53368e-34	5.61548e-32
229	Zm00001d032291	409.581	4.70551	0.387682	12.1376	6.67818e-34	6.74729e-32
230	Zm00001d010715	3030.82	3.68397	0.303735	12.1289	7.42636e-34	7.47059e-32
231	Zm00001d022570	1146.45	5.24877	0.432811	12.1272	7.58249e-34	7.59463e-32
232	Zm00001d028995	1075.95	4.6416	0.383304	12.1095	9.41082e-34	9.38526e-32
233	Zm00001d024379	10813.7	4.46585	0.368803	12.1091	9.45724e-34	9.39108e-32
234	Zm00001d038547	6976.17	1.87268	0.154659	12.1084	9.53297e-34	9.42583e-32
235	Zm00001d044192	673.194	5.45176	0.450687	12.0965	1.10144e-33	1.07983e-31
236	Zm00001d008681	6685.11	3.25991	0.269491	12.0966	1.10141e-33	1.07983e-31
237	Zm00001d034724	3357.37	2.03091	0.167914	12.0949	1.12348e-33	1.09679e-31
238	Zm00001d039963	6053.16	4.91345	0.406661	12.0824	1.30783e-33	1.2714e-31
239	Zm00001d042853	1113.8	-2.735	0.226423	-12.0791	1.36134e-33	1.31788e-31
240	Zm00001d053926	7712.18	2.6144	0.216492	12.0762	1.41048e-33	1.35976e-31
241	Zm00001d004344	607.715	5.9889	0.496725	12.0568	1.78617e-33	1.71479e-31
242	Zm00001d049950	8546.98	4.64711	0.385677	12.0492	1.95723e-33	1.87126e-31
243	Zm00001d038251	491.445	-4.03799	0.33532	-12.0422	2.13202e-33	2.02998e-31
244	Zm00001d013208	1640.45	5.71756	0.475211	12.0316	2.4232e-33	2.29777e-31
245	Zm00001d003823	2971.58	4.04518	0.3363	12.0285	2.5167e-33	2.36702e-31
246	Zm00001d021781	2049.57	4.47071	0.371672	12.0287	2.51235e-33	2.36702e-31
247	Zm00001d031220	230.53	5.23194	0.435469	12.0145	2.98221e-33	2.79349e-31
248	Zm00001d013522	1182.35	3.47116	0.289185	12.0033	3.41586e-33	3.1868e-31
249	Zm00001d028226	543.47	4.10039	0.341653	12.0016	3.48361e-33	3.23696e-31
250	Zm00001d052776	638.855	3.41831	0.285059	11.9916	3.93202e-33	3.639e-31
251	Zm00001d003784	291.355	4.0165	0.335254	11.9805	4.49737e-33	4.14564e-31
252	Zm00001d034283	8464.97	3.82844	0.320481	11.9459	6.8191e-33	6.26085e-31
253	Zm00001d035588	395.009	3.55389	0.297842	11.9321	8.04807e-33	7.36001e-31
254	Zm00001d035300	1099.62	3.10797	0.260677	11.9227	9.01318e-33	8.21016e-31
255	Zm00001d013113	1790.55	4.00215	0.335839	11.9169	9.66615e-33	8.77042e-31
256	Zm00001d011993	3006.6	2.19137	0.183915	11.9151	9.87705e-33	8.92677e-31
257	Zm00001d036535	24499.1	3.7407	0.31411	11.9089	1.0642e-32	9.58067e-31
258	Zm00001d003399	2540.83	3.63203	0.305081	11.9051	1.1129e-32	9.98034e-31
259	Zm00001d014600	1018.52	2.69065	0.226049	11.9029	1.14262e-32	1.02072e-30
260	Zm00001d016031	2129.44	2.76581	0.232528	11.8945	1.26429e-32	1.12507e-30
261	Zm00001d038296	382.517	-4.04826	0.34054	-11.8878	1.37009e-32	1.21455e-30
262	Zm00001d026480	273.054	3.3647	0.283102	11.8851	1.41481e-32	1.2494e-30
263	Zm00001d014204	658.404	4.13914	0.348859	11.8648	1.80367e-32	1.58675e-30
264	Zm00001d011468	2299.33	3.99179	0.336505	11.8625	1.8534e-32	1.62432e-30
265	Zm00001d042449	938.917	2.67524	0.225597	11.8585	1.94402e-32	1.69731e-30
266	Zm00001d047638	1417.52	2.15069	0.18147	11.8515	2.11408e-32	1.83885e-30
267	Zm00001d049541	14756.2	3.98241	0.336204	11.8452	2.27786e-32	1.97389e-30
268	Zm00001d036770	1575.95	2.26744	0.191687	11.8289	2.76882e-32	2.39038e-30
269	Zm00001d020583	975.843	6.45218	0.546984	11.7959	4.09718e-32	3.52403e-30
270	Zm00001d041819	7413.42	3.45335	0.292981	11.7869	4.55919e-32	3.90689e-30
271	Zm00001d039842	6078.04	2.77238	0.235277	11.7835	4.74974e-32	4.05516e-30
272	Zm00001d014055	4040.24	5.03913	0.427743	11.7807	4.90637e-32	4.17349e-30
273	Zm00001d034865	7937.57	3.63637	0.308882	11.7727	5.39639e-32	4.57349e-30
274	Zm00001d014341	24337.8	3.37179	0.286476	11.7699	5.57966e-32	4.71155e-30
275	Zm00001d019163	25782.6	4.06448	0.345422	11.7667	5.7948e-32	4.87543e-30
276	Zm00001d038089	389.576	2.59316	0.220448	11.7632	6.0416e-32	5.06465e-30
277	Zm00001d010204	620.533	4.51587	0.384693	11.7389	8.0518e-32	6.72543e-30
278	Zm00001d001852	634.099	4.62381	0.394033	11.7346	8.4746e-32	7.05313e-30
279	Zm00001d042175	440.583	4.33491	0.369568	11.7297	8.98242e-32	7.44897e-30
280	Zm00001d044680	459.442	4.63101	0.395115	11.7207	9.98714e-32	8.25259e-30
281	Zm00001d023994	31438.3	3.49104	0.298071	11.7121	1.10485e-31	9.09715e-30
282	Zm00001d044717	196.076	-3.41938	0.293213	-11.6617	1.99926e-31	1.64032e-29
283	Zm00001d041804	1175.34	3.89244	0.333967	11.6552	2.15943e-31	1.76547e-29
284	Zm00001d051334	650.901	4.87999	0.419126	11.6433	2.48328e-31	2.02308e-29
285	Zm00001d053675	35701.8	3.24428	0.278935	11.631	2.86864e-31	2.32883e-29
286	Zm00001d019898	2004.52	2.1429	0.184256	11.63	2.89985e-31	2.34594e-29
287	Zm00001d022239	3345.48	2.33182	0.200752	11.6154	3.44035e-31	2.7735e-29
288	Zm00001d048998	7352.04	3.53969	0.30479	11.6135	3.51855e-31	2.82669e-29
289	Zm00001d009929	3684.16	3.10435	0.267442	11.6076	3.77209e-31	3.01989e-29
290	Zm00001d046945	645.252	5.12484	0.441882	11.5978	4.22988e-31	3.37472e-29
291	Zm00001d043589	733.583	-4.90732	0.423145	-11.5972	4.25565e-31	3.38361e-29
292	Zm00001d040467	768.525	2.92456	0.252184	11.5969	4.27169e-31	3.38473e-29
293	Zm00001d043652	269.38	4.54397	0.392685	11.5715	5.74427e-31	4.53601e-29
294	Zm00001d042767	3946.63	4.14981	0.358748	11.5675	6.02311e-31	4.74002e-29
295	Zm00001d042695	3812.45	2.48013	0.214733	11.5498	7.39722e-31	5.80168e-29
296	Zm00001d022569	15196.9	3.02713	0.26216	11.5468	7.65804e-31	5.98595e-29
297	Zm00001d036608	2305.45	4.31228	0.373903	11.5331	8.98136e-31	6.99669e-29
298	Zm00001d018708	284.624	4.09007	0.354803	11.5277	9.56466e-31	7.42609e-29
299	Zm00001d033528	3784.21	4.50202	0.390562	11.527	9.64157e-31	7.46077e-29
300	Zm00001d052442	3519.23	-4.13455	0.359425	-11.5032	1.2705e-30	9.79855e-29
301	Zm00001d033882	705.594	4.05553	0.352826	11.4944	1.40723e-30	1.0817e-28
302	Zm00001d016256	1902.31	5.44277	0.47486	11.4618	2.05087e-30	1.57123e-28
303	Zm00001d050179	3765.49	1.85648	0.162083	11.4538	2.24999e-30	1.71808e-28
304	Zm00001d040638	630.479	3.82745	0.334277	11.4499	2.35298e-30	1.79082e-28
305	Zm00001d034978	546.531	5.23926	0.458388	11.4297	2.96998e-30	2.253e-28
306	Zm00001d016237	25358.7	2.82539	0.247269	11.4264	3.08704e-30	2.33414e-28
307	Zm00001d003085	8695.86	2.99183	0.261965	11.4207	3.29535e-30	2.48353e-28
308	Zm00001d018810	1209.53	5.81919	0.511701	11.3723	5.74841e-30	4.31822e-28
309	Zm00001d010313	790.285	5.75387	0.506203	11.3667	6.12352e-30	4.58511e-28
310	Zm00001d030163	10752.2	4.28881	0.377993	11.3463	7.739e-30	5.77604e-28
311	Zm00001d049407	51126	2.17757	0.192187	11.3305	9.27245e-30	6.89828e-28
312	Zm00001d023536	8172.8	2.19484	0.193852	11.3223	1.01807e-29	7.54971e-28
313	Zm00001d043615	1064.3	2.70199	0.238665	11.3213	1.02984e-29	7.61259e-28
314	Zm00001d020903	1017.73	4.12007	0.364467	11.3044	1.24815e-29	9.19699e-28
315	Zm00001d051383	585.152	2.77312	0.245484	11.2965	1.36476e-29	1.00243e-27
316	Zm00001d046555	2702.63	1.72722	0.15304	11.2861	1.53696e-29	1.12534e-27
317	Zm00001d011242	1195.95	2.63379	0.233405	11.2842	1.57022e-29	1.14606e-27
318	Zm00001d040075	858.409	4.89936	0.434362	11.2794	1.65807e-29	1.20638e-27
319	Zm00001d051908	4290.91	4.38203	0.389129	11.2611	2.04118e-29	1.48047e-27
320	Zm00001d018797	5250.19	3.27264	0.290762	11.2554	2.17816e-29	1.57488e-27
321	Zm00001d036485	392.674	-2.67278	0.237683	-11.2451	2.4474e-29	1.76403e-27
322	Zm00001d025747	807.292	3.82671	0.340371	11.2428	2.51357e-29	1.8061e-27
323	Zm00001d037323	4173.4	3.53318	0.314562	11.2321	2.83751e-29	2.03255e-27
324	Zm00001d044045	3858.15	3.47936	0.30982	11.2303	2.89607e-29	2.0681e-27
325	Zm00001d006663	9585.16	3.21265	0.286311	11.2208	3.22269e-29	2.29426e-27
326	Zm00001d003412	972.555	3.5581	0.317927	11.1916	4.48389e-29	3.18232e-27
327	Zm00001d009567	25008.5	3.09838	0.277046	11.1836	4.9044e-29	3.47013e-27
328	Zm00001d049267	573.087	5.05455	0.453195	11.1531	6.91172e-29	4.8755e-27
329	Zm00001d022193	264.539	-4.93782	0.44281	-11.1511	7.07226e-29	4.97358e-27
330	Zm00001d009506	5603.82	2.48906	0.223764	11.1236	9.6297e-29	6.75159e-27
331	Zm00001d053722	2692	3.24949	0.292326	11.116	1.04893e-28	7.33209e-27
332	Zm00001d001857	8835.41	2.58822	0.232894	11.1133	1.08112e-28	7.53429e-27
333	Zm00001d049226	1770.05	2.43656	0.219418	11.1046	1.19099e-28	8.27507e-27
334	Zm00001d027456	3442.15	3.19208	0.287468	11.1041	1.19783e-28	8.29769e-27
335	Zm00001d050403	6589.57	4.05625	0.366379	11.0712	1.73101e-28	1.19554e-26
336	Zm00001d017726	178.328	4.84741	0.438404	11.057	2.02846e-28	1.3968e-26
337	Zm00001d042214	900.391	5.09602	0.460913	11.0564	2.04225e-28	1.40212e-26
338	Zm00001d048363	1644.82	-2.96372	0.268292	-11.0466	2.27563e-28	1.55773e-26
339	Zm00001d027344	5941.23	2.20908	0.200074	11.0413	2.41514e-28	1.64835e-26
340	Zm00001d012350	2571.22	-4.0302	0.365187	-11.036	2.56171e-28	1.74324e-26
341	Zm00001d017936	866.311	2.64332	0.239562	11.0339	2.62137e-28	1.77861e-26
342	Zm00001d016811	988.154	2.24074	0.203232	11.0255	2.87946e-28	1.94801e-26
343	Zm00001d017645	612.879	3.80764	0.3454	11.0238	2.93255e-28	1.97815e-26
344	Zm00001d004700	1126.39	3.81805	0.346634	11.0146	3.248e-28	2.18456e-26
345	Zm00001d017852	327.772	4.39607	0.39914	11.0138	3.27721e-28	2.19782e-26
346	Zm00001d035135	5559.2	2.4923	0.226309	11.0128	3.31395e-28	2.21604e-26
347	Zm00001d011513	1677.59	2.81165	0.255618	10.9994	3.84673e-28	2.56489e-26
348	Zm00001d029519	630.315	3.55114	0.323391	10.9809	4.71938e-28	3.12872e-26
349	Zm00001d034007	1582.02	3.45359	0.314503	10.9811	4.71165e-28	3.12872e-26
350	Zm00001d048593	2785.48	3.54213	0.322809	10.9728	5.1634e-28	3.4133e-26
351	Zm00001d023990	759.964	2.27182	0.207139	10.9676	5.46931e-28	3.60522e-26
352	Zm00001d027649	401.745	2.70917	0.247294	10.9553	6.27035e-28	4.12151e-26
353	Zm00001d004171	1008.8	-2.25216	0.205879	-10.9393	7.48147e-28	4.90365e-26
354	Zm00001d006587	8765.88	3.19624	0.292363	10.9324	8.06491e-28	5.27113e-26
355	Zm00001d043195	8291.92	2.42506	0.221851	10.931	8.19082e-28	5.33834e-26
356	Zm00001d033714	658.778	5.11905	0.468323	10.9306	8.23001e-28	5.34881e-26
357	Zm00001d038599	1044.3	5.50263	0.504035	10.9172	9.54409e-28	6.18548e-26
358	Zm00001d048533	1618.49	3.99266	0.366074	10.9067	1.07065e-27	6.91947e-26
359	Zm00001d043167	1107.69	3.27215	0.300454	10.8907	1.27668e-27	8.21898e-26
360	Zm00001d034969	751.917	3.76737	0.345931	10.8905	1.27883e-27	8.21898e-26
361	Zm00001d027335	3731.52	5.12433	0.470972	10.8803	1.43066e-27	9.16932e-26
362	Zm00001d002006	10741.8	3.47063	0.319294	10.8697	1.60751e-27	1.02743e-25
363	Zm00001d037289	732.033	-2.2977	0.211659	-10.8557	1.87418e-27	1.19457e-25
364	Zm00001d036136	1032.05	2.35165	0.216704	10.8519	1.95347e-27	1.23828e-25
365	Zm00001d021620	4376.88	3.02267	0.278535	10.852	1.95039e-27	1.23828e-25
366	Zm00001d011631	515.532	3.1255	0.288291	10.8415	2.18868e-27	1.3836e-25
367	Zm00001d006180	1011.02	4.10627	0.378927	10.8366	2.30937e-27	1.45591e-25
368	Zm00001d032197	11679.9	3.85387	0.355883	10.829	2.50799e-27	1.57683e-25
369	Zm00001d043443	8272.83	1.87629	0.173274	10.8285	2.52324e-27	1.58212e-25
370	Zm00001d009354	158.4	3.95677	0.365716	10.8192	2.79095e-27	1.74525e-25
371	Zm00001d020371	2475.93	3.55457	0.328701	10.814	2.95548e-27	1.84315e-25
372	Zm00001d039366	939.017	3.42706	0.316945	10.8128	2.99378e-27	1.86202e-25
373	Zm00001d039827	813.289	4.77691	0.442003	10.8074	3.17433e-27	1.96902e-25
374	Zm00001d041725	540.099	3.40534	0.315766	10.7844	4.07974e-27	2.52387e-25
375	Zm00001d038993	304.349	3.83025	0.356166	10.7541	5.66892e-27	3.49765e-25
376	Zm00001d006132	4174.66	-3.31959	0.308807	-10.7497	5.94381e-27	3.6575e-25
377	Zm00001d028562	369.442	4.2719	0.39779	10.7391	6.67111e-27	4.09415e-25
378	Zm00001d028653	26212.4	2.35303	0.219119	10.7386	6.70369e-27	4.10326e-25
379	Zm00001d033910	700.344	3.52101	0.327966	10.7359	6.90611e-27	4.21601e-25
380	Zm00001d027304	1134.39	-2.18574	0.203724	-10.7289	7.44832e-27	4.53505e-25
381	Zm00001d011459	179.507	4.11611	0.383833	10.7237	7.87775e-27	4.78393e-25
382	Zm00001d032972	1801.78	4.84916	0.452268	10.7219	8.0348e-27	4.86652e-25
383	Zm00001d034179	2458.84	2.58512	0.241471	10.7057	9.56872e-27	5.78046e-25
384	Zm00001d018082	232.075	4.54861	0.424918	10.7047	9.67824e-27	5.83139e-25
385	Zm00001d014816	1378.11	3.45702	0.323222	10.6955	1.06866e-26	6.42225e-25
386	Zm00001d039264	289.646	3.92331	0.367166	10.6854	1.19155e-26	7.14223e-25
387	Zm00001d018731	4477.84	-5.94554	0.556482	-10.6842	1.20747e-26	7.21892e-25
388	Zm00001d022326	840.993	4.22423	0.395566	10.6789	1.27726e-26	7.6165e-25
389	Zm00001d042840	2241.06	3.30509	0.309509	10.6785	1.28373e-26	7.63538e-25
390	Zm00001d004635	1315.91	4.11955	0.385945	10.6739	1.34832e-26	7.99902e-25
391	Zm00001d033158	4123.76	-3.06029	0.286861	-10.6682	1.43343e-26	8.48216e-25
392	Zm00001d007477	308.756	-2.36323	0.22164	-10.6625	1.52509e-26	9.00154e-25
393	Zm00001d041405	475.281	-2.07099	0.194336	-10.6567	1.62182e-26	9.54813e-25
394	Zm00001d033564	209.319	4.01474	0.376756	10.6561	1.63363e-26	9.59325e-25
395	Zm00001d018030	969.698	3.65204	0.342971	10.6482	1.77697e-26	1.04085e-24
396	Zm00001d053151	2254.91	3.09929	0.291097	10.6469	1.80238e-26	1.05307e-24
397	Zm00001d051804	17348	2.29021	0.21511	10.6467	1.80708e-26	1.05316e-24
398	Zm00001d042260	2096.02	2.61324	0.245487	10.6451	1.83754e-26	1.06822e-24
399	Zm00001d022613	1191.75	-3.59203	0.337536	-10.6419	1.90138e-26	1.10256e-24
400	Zm00001d031577	271.955	4.95055	0.465563	10.6335	2.08211e-26	1.20434e-24
401	Zm00001d039293	1085.34	-4.23153	0.397992	-10.6322	2.11035e-26	1.21764e-24
402	Zm00001d033457	12671.4	2.55178	0.240085	10.6286	2.19312e-26	1.26224e-24
403	Zm00001d034546	633.297	4.37461	0.4116	10.6283	2.20098e-26	1.26363e-24
404	Zm00001d036255	2264.31	5.31543	0.500254	10.6255	2.26875e-26	1.29931e-24
405	Zm00001d017711	1970.89	2.94829	0.277514	10.6239	2.30704e-26	1.31797e-24
406	Zm00001d007045	9372.59	2.45584	0.231452	10.6106	2.66116e-26	1.51653e-24
407	Zm00001d032721	268.285	3.57022	0.336506	10.6097	2.68702e-26	1.52751e-24
408	Zm00001d024000	3550.7	-3.2823	0.309377	-10.6094	2.69457e-26	1.52805e-24
409	Zm00001d029011	1477.13	-2.51065	0.236802	-10.6023	2.90723e-26	1.64461e-24
410	Zm00001d053382	1449.5	-2.31384	0.218398	-10.5946	3.15799e-26	1.78211e-24
411	Zm00001d047293	1981.57	3.76899	0.35582	10.5924	3.23197e-26	1.81942e-24
412	Zm00001d042172	190.428	3.99606	0.377515	10.5852	3.49143e-26	1.96071e-24
413	Zm00001d032695	15344	1.58414	0.149804	10.5747	3.90291e-26	2.18648e-24
414	Zm00001d053843	556.356	-4.14369	0.391951	-10.572	4.02013e-26	2.24671e-24
415	Zm00001d028572	9195.48	2.20712	0.208833	10.5689	4.15545e-26	2.31674e-24
416	Zm00001d033234	2310.73	3.05474	0.28908	10.5671	4.23333e-26	2.35449e-24
417	Zm00001d009556	2101.52	2.06184	0.195462	10.5485	5.16109e-26	2.8636e-24
418	Zm00001d035082	566.87	-3.26991	0.310109	-10.5444	5.39225e-26	2.9847e-24
419	Zm00001d045463	306.867	4.6114	0.437466	10.5412	5.57986e-26	3.08117e-24
420	Zm00001d025047	844.996	3.90089	0.370289	10.5347	5.9751e-26	3.29157e-24
421	Zm00001d031737	1580.81	3.0255	0.287485	10.524	6.6954e-26	3.67961e-24
422	Zm00001d040527	853.902	3.66535	0.348316	10.5231	6.7626e-26	3.70773e-24
423	Zm00001d009694	428.252	4.58679	0.435943	10.5215	6.87435e-26	3.76009e-24
424	Zm00001d044898	232.025	4.12887	0.392469	10.5202	6.96904e-26	3.80289e-24
425	Zm00001d027982	811.637	3.93174	0.374141	10.5087	7.87719e-26	4.28834e-24
426	Zm00001d011853	1746.11	3.73382	0.355339	10.5078	7.95608e-26	4.32112e-24
427	Zm00001d021245	4887.83	2.10094	0.199975	10.506	8.10731e-26	4.39295e-24
428	Zm00001d027488	3812.77	3.48626	0.332252	10.4928	9.31874e-26	5.03756e-24
429	Zm00001d029314	506.577	4.28561	0.40856	10.4896	9.64754e-26	5.20315e-24
430	Zm00001d018620	1188.07	3.1887	0.304007	10.4889	9.71563e-26	5.22768e-24
431	Zm00001d038936	224.598	3.55978	0.339435	10.4874	9.87566e-26	5.30146e-24
432	Zm00001d006520	1829.9	2.85004	0.271941	10.4804	1.06332e-25	5.69491e-24
433	Zm00001d025860	1999.06	2.20683	0.210625	10.4775	1.09579e-25	5.85527e-24
434	Zm00001d011073	2266.91	2.9288	0.279615	10.4744	1.13269e-25	6.03848e-24
435	Zm00001d017951	330.737	4.96739	0.474454	10.4697	1.19016e-25	6.33027e-24
436	Zm00001d016895	1505.37	2.29037	0.218955	10.4605	1.31211e-25	6.9629e-24
437	Zm00001d020691	4162.44	3.05443	0.292021	10.4596	1.32387e-25	7.00922e-24
438	Zm00001d025959	963.12	4.91916	0.470327	10.459	1.33239e-25	7.03825e-24
439	Zm00001d003569	258.055	-4.33664	0.414693	-10.4575	1.35417e-25	7.13701e-24
440	Zm00001d042653	2363.08	1.8016	0.17247	10.4459	1.53011e-25	8.04594e-24
441	Zm00001d012494	666.842	3.83676	0.367615	10.4369	1.68208e-25	8.82503e-24
442	Zm00001d051338	481.974	5.15531	0.49419	10.4318	1.77402e-25	9.28629e-24
443	Zm00001d017761	345.137	4.19415	0.402627	10.417	2.07455e-25	1.08349e-23
444	Zm00001d024386	970.65	5.42544	0.520872	10.4161	2.09443e-25	1.09142e-23
445	Zm00001d003470	974.123	2.2862	0.219534	10.4139	2.14221e-25	1.11381e-23
446	Zm00001d037494	491.928	3.37413	0.324159	10.4089	2.25863e-25	1.1717e-23
447	Zm00001d019507	17760.3	2.86407	0.275394	10.3999	2.4821e-25	1.28475e-23
448	Zm00001d021573	15229.4	-2.44406	0.235029	-10.3989	2.50714e-25	1.29482e-23
449	Zm00001d013611	719.806	-1.88153	0.180987	-10.3959	2.58702e-25	1.33013e-23
450	Zm00001d018822	474.546	5.09712	0.490292	10.3961	2.58312e-25	1.33013e-23
451	Zm00001d034145	1021.33	5.84313	0.56221	10.3931	2.6644e-25	1.36688e-23
452	Zm00001d035700	392.486	3.79572	0.366107	10.3678	3.47467e-25	1.77862e-23
453	Zm00001d042178	721.361	4.33138	0.417899	10.3647	3.59031e-25	1.83375e-23
454	Zm00001d046261	889.364	4.9564	0.478751	10.3528	4.06503e-25	2.07164e-23
455	Zm00001d035689	2351.98	2.60845	0.252007	10.3507	4.15436e-25	2.11252e-23
456	Zm00001d018034	6169.28	3.12046	0.30152	10.3491	4.22368e-25	2.14306e-23
457	Zm00001d001979	5728.93	1.63964	0.15858	10.3395	4.66946e-25	2.36238e-23
458	Zm00001d037693	2357.81	2.56454	0.248037	10.3394	4.67636e-25	2.36238e-23
459	Zm00001d040066	526.071	3.5433	0.342924	10.3326	5.0179e-25	2.52939e-23
460	Zm00001d002284	4869.07	2.42633	0.234982	10.3256	5.39714e-25	2.71465e-23
461	Zm00001d012811	8615.89	1.59987	0.154989	10.3224	5.57955e-25	2.8003e-23
462	Zm00001d038606	238.152	5.06119	0.490413	10.3203	5.70674e-25	2.85794e-23
463	Zm00001d033174	26094.9	1.83646	0.177952	10.32	5.72287e-25	2.85983e-23
464	Zm00001d045598	264.392	4.71299	0.457052	10.3117	6.23744e-25	3.11025e-23
465	Zm00001d041741	585.986	1.8426	0.178746	10.3085	6.45247e-25	3.21055e-23
466	Zm00001d053103	3571.85	1.93819	0.188047	10.307	6.55414e-25	3.24718e-23
467	Zm00001d021718	7099.76	1.71515	0.166404	10.3071	6.54247e-25	3.24718e-23
468	Zm00001d033150	1051.9	3.62549	0.351901	10.3026	6.85846e-25	3.39069e-23
469	Zm00001d052108	6347.5	1.46411	0.142209	10.2955	7.38518e-25	3.6433e-23
470	Zm00001d049000	712.702	-2.20842	0.214527	-10.2944	7.4681e-25	3.67637e-23
471	Zm00001d010079	1083.6	4.08162	0.396577	10.2921	7.64734e-25	3.75661e-23
472	Zm00001d017298	851.902	2.02558	0.196843	10.2904	7.78877e-25	3.81798e-23
473	Zm00001d040589	1419.27	4.75759	0.463464	10.2653	1.01037e-24	4.94226e-23
474	Zm00001d037328	5382.85	3.20346	0.312149	10.2626	1.03855e-24	5.06939e-23
475	Zm00001d026111	9812.52	-1.84733	0.180161	-10.2538	1.13784e-24	5.54237e-23
476	Zm00001d013038	616.036	2.96053	0.289333	10.2323	1.42146e-24	6.90933e-23
477	Zm00001d008326	1552.12	-2.95003	0.288423	-10.2282	1.48317e-24	7.19413e-23
478	Zm00001d020560	3536.15	1.77849	0.173943	10.2245	1.53947e-24	7.45162e-23
479	Zm00001d020556	1286.27	4.01452	0.392971	10.2158	1.68478e-24	8.13795e-23
480	Zm00001d013319	13010.4	2.48055	0.242858	10.214	1.71668e-24	8.27477e-23
481	Zm00001d040650	18481.1	2.89547	0.283677	10.2069	1.84624e-24	8.88074e-23
482	Zm00001d051746	2500.97	2.64734	0.259546	10.1999	1.98473e-24	9.52711e-23
483	Zm00001d006697	701.294	5.08459	0.498518	10.1994	1.99469e-24	9.55513e-23
484	Zm00001d005898	312.945	2.9743	0.29211	10.1821	2.3826e-24	1.13897e-22
485	Zm00001d046289	228.642	4.5086	0.442955	10.1785	2.47423e-24	1.18033e-22
486	Zm00001d005460	2091.96	2.20609	0.216894	10.1713	2.6634e-24	1.26796e-22
487	Zm00001d048312	1222.49	2.85251	0.280536	10.1681	2.7535e-24	1.30817e-22
488	Zm00001d039283	2065.36	3.94443	0.38797	10.1669	2.7875e-24	1.32161e-22
489	Zm00001d016134	5549.51	2.6382	0.259537	10.165	2.84046e-24	1.34396e-22
490	Zm00001d011614	784.302	5.03396	0.495625	10.1568	3.09118e-24	1.4596e-22
491	Zm00001d052495	631.442	-3.22412	0.317632	-10.1505	3.29683e-24	1.55354e-22
492	Zm00001d038143	1537.76	3.11898	0.307298	10.1497	3.32343e-24	1.56289e-22
493	Zm00001d034049	11218.5	1.90341	0.187652	10.1433	3.54922e-24	1.66568e-22
494	Zm00001d051499	295.292	4.62291	0.455804	10.1423	3.5842e-24	1.6787e-22
495	Zm00001d038170	3176.64	3.05386	0.301299	10.1357	3.83747e-24	1.79369e-22
496	Zm00001d026139	376.466	3.72059	0.367304	10.1295	4.08858e-24	1.90721e-22
497	Zm00001d026652	1993.76	2.45358	0.24229	10.1266	4.20888e-24	1.95938e-22
498	Zm00001d034788	844.55	-2.3277	0.229922	-10.1238	4.33076e-24	2.01206e-22
499	Zm00001d016991	10090.9	2.84481	0.281114	10.1198	4.51486e-24	2.09339e-22
500	Zm00001d008228	2148.29	1.97269	0.19496	10.1184	4.5782e-24	2.11852e-22
501	Zm00001d002064	4939	3.29424	0.325634	10.1164	4.67294e-24	2.15804e-22
502	Zm00001d005843	2581.28	-3.28188	0.324438	-10.1156	4.71124e-24	2.1714e-22
503	Zm00001d021775	1959.74	4.47284	0.442182	10.1154	4.72179e-24	2.17193e-22
504	Zm00001d008283	1304.2	3.75467	0.371512	10.1065	5.17184e-24	2.37422e-22
505	Zm00001d029913	1277.21	4.8523	0.480802	10.0921	5.98815e-24	2.74352e-22
506	Zm00001d005814	712.001	3.79107	0.375992	10.0829	6.57882e-24	3.00818e-22
507	Zm00001d008529	1552.77	3.42358	0.339861	10.0735	7.23643e-24	3.30235e-22
508	Zm00001d027530	1939.88	3.76486	0.373834	10.0709	7.42736e-24	3.38281e-22
509	Zm00001d032120	3344.66	3.77094	0.374533	10.0684	7.62225e-24	3.46475e-22
510	Zm00001d042837	11396.2	-4.33992	0.431379	-10.0606	8.25139e-24	3.74338e-22
511	Zm00001d010840	80289.9	2.63843	0.262288	10.0593	8.35753e-24	3.78411e-22
512	Zm00001d043610	725.239	4.53112	0.450506	10.0579	8.48219e-24	3.83306e-22
513	Zm00001d029932	2353.74	2.39156	0.237972	10.0498	9.20927e-24	4.15351e-22
514	Zm00001d035428	1464.34	2.95879	0.294492	10.0471	9.46056e-24	4.25854e-22
515	Zm00001d018788	2919.71	2.96627	0.295348	10.0433	9.83301e-24	4.4176e-22
516	Zm00001d038048	426.45	3.40597	0.339156	10.0425	9.91317e-24	4.44498e-22
517	Zm00001d019862	424.525	2.75718	0.274597	10.0408	1.00844e-23	4.51303e-22
518	Zm00001d034373	10365.9	2.31925	0.231004	10.0399	1.01828e-23	4.54826e-22
519	Zm00001d048116	540.217	2.70972	0.269916	10.0391	1.02602e-23	4.57402e-22
520	Zm00001d012988	612.509	3.14001	0.312848	10.0369	1.04952e-23	4.66975e-22
521	Zm00001d016561	177.569	2.54729	0.253804	10.0364	1.05401e-23	4.68072e-22
522	Zm00001d016736	6180.03	1.71177	0.170565	10.0359	1.06003e-23	4.69846e-22
523	Zm00001d018421	5594.01	2.30534	0.229741	10.0345	1.07448e-23	4.75341e-22
524	Zm00001d041416	9914.65	1.96182	0.195559	10.0319	1.10411e-23	4.87516e-22
525	Zm00001d024669	8231.75	3.12259	0.311297	10.0309	1.11488e-23	4.91331e-22
526	Zm00001d044081	828.327	-2.94517	0.293759	-10.0258	1.17387e-23	5.16348e-22
527	Zm00001d036293	15100.2	2.20931	0.220448	10.0219	1.22127e-23	5.36177e-22
528	Zm00001d006841	1533.29	3.21907	0.321229	10.0211	1.23133e-23	5.39571e-22
529	Zm00001d003614	461.895	4.85432	0.484639	10.0164	1.29164e-23	5.64928e-22
530	Zm00001d042245	2358.64	3.11064	0.310719	10.0111	1.3622e-23	5.93546e-22
531	Zm00001d035002	1789.62	2.74147	0.273839	10.0112	1.36037e-23	5.93546e-22
532	Zm00001d006374	2840.29	1.85193	0.185049	10.0078	1.40894e-23	6.12758e-22
533	Zm00001d034037	3160.63	3.5169	0.351592	10.0028	1.48144e-23	6.43077e-22
534	Zm00001d021010	645.745	2.84658	0.285137	9.98318	1.80579e-23	7.8241e-22
535	Zm00001d049166	641.488	4.63605	0.464469	9.98138	1.83895e-23	7.95286e-22
536	Zm00001d047933	40527.1	3.77335	0.378066	9.98065	1.85253e-23	7.99664e-22
537	Zm00001d005919	418.124	-4.34487	0.435859	-9.96852	2.09325e-23	9.01891e-22
538	Zm00001d020707	134.227	3.20213	0.32126	9.96742	2.11649e-23	9.10207e-22
539	Zm00001d004198	17650	2.13408	0.214416	9.95295	2.44809e-23	1.05086e-21
540	Zm00001d002277	2373.59	2.08293	0.209462	9.94417	2.67405e-23	1.14573e-21
541	Zm00001d005391	1564.13	2.35108	0.23669	9.93317	2.98607e-23	1.27706e-21
542	Zm00001d024926	1209.78	3.31368	0.333641	9.93187	3.0253e-23	1.29145e-21
543	Zm00001d032480	3967.79	1.82845	0.184274	9.92242	3.32593e-23	1.41717e-21
544	Zm00001d033917	11345.9	3.17281	0.319828	9.92035	3.39553e-23	1.44416e-21
545	Zm00001d024199	260.3	5.20138	0.524344	9.91977	3.4154e-23	1.44995e-21
546	Zm00001d042731	462.168	2.71388	0.273597	9.91924	3.43374e-23	1.45507e-21
547	Zm00001d017449	4998.85	2.17921	0.219708	9.91866	3.45371e-23	1.46085e-21
548	Zm00001d009081	1383.16	2.51035	0.253115	9.91783	3.4825e-23	1.47034e-21
549	Zm00001d044939	3694.69	1.6442	0.165786	9.91759	3.49087e-23	1.47119e-21
550	Zm00001d013245	12229.9	2.59073	0.261235	9.91723	3.50329e-23	1.47374e-21
551	Zm00001d006565	3963.09	1.29703	0.130828	9.91405	3.61695e-23	1.51879e-21
552	Zm00001d033711	6114.82	-1.68371	0.169953	-9.90694	3.88369e-23	1.62784e-21
553	Zm00001d051934	829.432	3.58261	0.361666	9.90585	3.92621e-23	1.64269e-21
554	Zm00001d029720	333.152	3.9436	0.398403	9.89852	4.22486e-23	1.76445e-21
555	Zm00001d002613	1303.34	5.9629	0.602451	9.89773	4.25811e-23	1.77513e-21
556	Zm00001d017882	4095.67	1.99893	0.202288	9.88162	5.00172e-23	2.08138e-21
557	Zm00001d018343	293.303	3.72147	0.376738	9.87812	5.17945e-23	2.15147e-21
558	Zm00001d010399	2486.99	3.92352	0.397247	9.87679	5.2487e-23	2.17633e-21
559	Zm00001d004448	4351.08	3.06723	0.310828	9.86791	5.73444e-23	2.37348e-21
560	Zm00001d016070	903.289	-3.18912	0.323247	-9.8659	5.85051e-23	2.4172e-21
561	Zm00001d032618	961.183	3.3844	0.343243	9.86007	6.2004e-23	2.5572e-21
562	Zm00001d045793	425.899	5.08595	0.515941	9.85763	6.35327e-23	2.61558e-21
563	Zm00001d019311	1270.92	-3.14018	0.318615	-9.85571	6.47575e-23	2.66127e-21
564	Zm00001d052628	546.345	-3.2052	0.32524	-9.8549	6.52842e-23	2.67708e-21
565	Zm00001d044806	6739.38	-3.34323	0.33925	-9.85476	6.53737e-23	2.67708e-21
566	Zm00001d028153	1623.3	1.82358	0.185175	9.84785	7.00233e-23	2.86242e-21
567	Zm00001d026684	1946.02	-2.10804	0.214148	-9.84385	7.28687e-23	2.97348e-21
568	Zm00001d021906	4630.15	4.4779	0.455105	9.83927	7.62647e-23	3.10658e-21
569	Zm00001d052318	2448.62	3.13801	0.319326	9.82699	8.6156e-23	3.50333e-21
570	Zm00001d005764	577.899	3.72258	0.378923	9.82411	8.86541e-23	3.59478e-21
571	Zm00001d036917	842.27	-3.60908	0.367372	-9.82404	8.87159e-23	3.59478e-21
572	Zm00001d027885	946.391	2.23307	0.227366	9.82148	9.09941e-23	3.68065e-21
573	Zm00001d008610	4929.51	1.32439	0.134931	9.81529	9.67609e-23	3.90708e-21
574	Zm00001d035020	389.769	3.25598	0.331776	9.81379	9.82055e-23	3.9585e-21
575	Zm00001d033324	1183.75	-1.69534	0.172934	-9.80337	1.08895e-22	4.38174e-21
576	Zm00001d018871	285.936	3.1417	0.320536	9.80142	1.11017e-22	4.45938e-21
577	Zm00001d022374	657.808	5.73463	0.585221	9.79909	1.13605e-22	4.5554e-21
578	Zm00001d029970	618.932	3.51517	0.359239	9.78506	1.30522e-22	5.2247e-21
579	Zm00001d012167	1664.18	3.8057	0.388945	9.78468	1.31012e-22	5.23529e-21
580	Zm00001d026370	1966.45	2.71281	0.277517	9.77528	1.43755e-22	5.7346e-21
581	Zm00001d028311	383.754	-2.98483	0.305351	-9.77508	1.44039e-22	5.73602e-21
582	Zm00001d014201	1121.32	5.12084	0.524541	9.76252	1.63056e-22	6.48218e-21
583	Zm00001d037354	1122.97	1.85229	0.189874	9.75539	1.74922e-22	6.94198e-21
584	Zm00001d009762	690.547	2.62718	0.269614	9.7442	1.95303e-22	7.73756e-21
585	Zm00001d037181	708.193	3.69661	0.379449	9.74207	1.99446e-22	7.88819e-21
586	Zm00001d009969	955.459	4.24584	0.435843	9.74167	2.00239e-22	7.90601e-21
587	Zm00001d006016	3459.07	4.02009	0.413129	9.73083	2.22757e-22	8.78013e-21
588	Zm00001d031753	1347.14	-2.32876	0.239418	-9.72673	2.31923e-22	9.12586e-21
589	Zm00001d037515	365.947	2.60265	0.267599	9.72591	2.33797e-22	9.18396e-21
590	Zm00001d006651	19668.1	1.72415	0.177541	9.71127	2.69951e-22	1.05862e-20
591	Zm00001d011833	1445.13	2.81885	0.29048	9.70412	2.89569e-22	1.13363e-20
592	Zm00001d021140	236.108	-2.23747	0.2307	-9.69862	3.05595e-22	1.19435e-20
593	Zm00001d041004	1985.49	-1.75984	0.181494	-9.69636	3.12449e-22	1.21908e-20
594	Zm00001d036340	2592.83	2.54906	0.262993	9.69249	3.24526e-22	1.26407e-20
595	Zm00001d017186	2614.27	3.25695	0.336091	9.69068	3.30322e-22	1.28448e-20
596	Zm00001d021774	714.004	4.55082	0.469836	9.68597	3.459e-22	1.3428e-20
597	Zm00001d010907	1974.6	4.41445	0.455857	9.68386	3.53123e-22	1.36854e-20
598	Zm00001d015783	396.999	2.40262	0.248221	9.67937	3.68996e-22	1.42767e-20
599	Zm00001d044677	1371.6	2.49074	0.257501	9.67275	3.93654e-22	1.52053e-20
600	Zm00001d029707	1221.52	3.44699	0.35655	9.66764	4.13815e-22	1.59574e-20
601	Zm00001d022017	1225.62	-2.86248	0.296318	-9.66016	4.45148e-22	1.71371e-20
602	Zm00001d008230	10755.1	2.25652	0.233795	9.65173	4.83325e-22	1.85759e-20
603	Zm00001d029313	456.077	4.47849	0.46408	9.65025	4.90383e-22	1.88159e-20
604	Zm00001d001791	520.541	2.96882	0.307697	9.64852	4.98709e-22	1.91037e-20
605	Zm00001d029074	2149.16	2.40268	0.249088	9.64591	5.11572e-22	1.9564e-20
606	Zm00001d040171	314.666	4.09291	0.42445	9.64285	5.27034e-22	2.01221e-20
607	Zm00001d025901	188.268	3.72248	0.386245	9.63761	5.54669e-22	2.11423e-20
608	Zm00001d047837	716.457	4.75647	0.493659	9.63515	5.68108e-22	2.16189e-20
609	Zm00001d012505	656.754	3.11492	0.323373	9.63259	5.82447e-22	2.21282e-20
610	Zm00001d017462	665.841	3.42642	0.355972	9.62555	6.23742e-22	2.36582e-20
611	Zm00001d046722	291.594	-3.39298	0.352657	-9.62121	6.50639e-22	2.4638e-20
612	Zm00001d026079	2956.06	3.08458	0.320715	9.61781	6.7246e-22	2.54227e-20
613	Zm00001d004387	578.169	4.10562	0.426931	9.61658	6.80593e-22	2.56882e-20
614	Zm00001d033423	7251	1.88409	0.196041	9.61072	7.20459e-22	2.71486e-20
615	Zm00001d015628	1392.31	1.75457	0.182569	9.61045	7.22354e-22	2.71591e-20
616	Zm00001d026137	119.961	3.00096	0.312264	9.61034	7.23084e-22	2.71591e-20
617	Zm00001d047789	2361.98	2.24476	0.233605	9.6092	7.31122e-22	2.74165e-20
618	Zm00001d033315	459.827	-2.31675	0.241141	-9.60744	7.43771e-22	2.78457e-20
619	Zm00001d008452	206.943	4.20581	0.437957	9.60326	7.74531e-22	2.89505e-20
620	Zm00001d007097	2484.25	2.17116	0.226131	9.60134	7.89112e-22	2.94479e-20
621	Zm00001d036771	162.873	3.58459	0.373645	9.59356	8.50981e-22	3.17056e-20
622	Zm00001d019648	4586.66	1.4391	0.150121	9.58627	9.13231e-22	3.39702e-20
623	Zm00001d019899	1899.54	1.67091	0.174353	9.58353	9.37874e-22	3.48308e-20
624	Zm00001d016683	206.74	4.24981	0.443569	9.58093	9.61765e-22	3.56608e-20
625	Zm00001d006060	668.367	2.5776	0.269153	9.57672	1.00176e-21	3.70843e-20
626	Zm00001d031421	922.714	3.34343	0.349667	9.56178	1.1575e-21	4.27815e-20
627	Zm00001d003181	7156.1	2.19438	0.229541	9.5599	1.17874e-21	4.34544e-20
628	Zm00001d015204	8425.81	1.82136	0.190522	9.55983	1.17947e-21	4.34544e-20
629	Zm00001d038676	5219	2.57776	0.269704	9.55773	1.20369e-21	4.42761e-20
630	Zm00001d036965	545.36	-4.19625	0.439078	-9.55695	1.21279e-21	4.45401e-20
631	Zm00001d008808	510.621	3.56923	0.373515	9.5558	1.22638e-21	4.49678e-20
632	Zm00001d020220	682.533	4.10301	0.429416	9.55486	1.23751e-21	4.53043e-20
633	Zm00001d033005	1982.44	2.75378	0.288225	9.55426	1.24468e-21	4.54948e-20
634	Zm00001d017539	983.642	-3.18504	0.333513	-9.54998	1.29715e-21	4.73379e-20
635	Zm00001d045778	263.993	2.79192	0.292423	9.54757	1.32774e-21	4.83777e-20
636	Zm00001d052962	645.695	3.3583	0.351827	9.54531	1.35697e-21	4.93652e-20
637	Zm00001d043158	40520.5	1.68288	0.176507	9.53439	1.50776e-21	5.47645e-20
638	Zm00001d031908	9470.49	1.52041	0.159656	9.52304	1.68189e-21	6.09937e-20
639	Zm00001d025993	8035.71	3.99462	0.419555	9.52108	1.71394e-21	6.20584e-20
640	Zm00001d029215	4839.55	3.32895	0.349693	9.51965	1.73761e-21	6.28172e-20
641	Zm00001d010632	1288.28	1.5679	0.164878	9.50945	1.91681e-21	6.91876e-20
642	Zm00001d029539	3115.88	2.87437	0.302337	9.50718	1.95905e-21	7.06019e-20
643	Zm00001d039956	363.39	2.93587	0.308846	9.50593	1.98271e-21	7.13436e-20
644	Zm00001d013945	1359.36	2.46995	0.259875	9.50441	2.0119e-21	7.22817e-20
645	Zm00001d044131	550.066	-2.31377	0.243697	-9.49443	2.21419e-21	7.93326e-20
646	Zm00001d037194	708.208	4.98275	0.524809	9.49439	2.21502e-21	7.93326e-20
647	Zm00001d008389	1098.85	2.55034	0.268624	9.49406	2.22202e-21	7.94605e-20
648	Zm00001d021285	525.205	-4.79045	0.504733	-9.49107	2.28684e-21	8.16523e-20
649	Zm00001d044402	315.636	3.97034	0.418451	9.48818	2.35101e-21	8.3814e-20
650	Zm00001d000158	411.793	3.20059	0.337397	9.48611	2.39821e-21	8.53652e-20
651	Zm00001d020526	680.392	-1.99455	0.210471	-9.47662	2.62655e-21	9.33494e-20
652	Zm00001d023713	196.997	3.19645	0.337364	9.47478	2.67311e-21	9.48585e-20
653	Zm00001d048479	2321.18	3.20688	0.338524	9.47313	2.7159e-21	9.62292e-20
654	Zm00001d002899	748.453	4.18821	0.442307	9.46901	2.82515e-21	9.99472e-20
655	Zm00001d047738	1685.11	2.11335	0.223198	9.46852	2.83847e-21	1.00265e-19
656	Zm00001d027411	8020.57	3.07415	0.324748	9.46626	2.90038e-21	1.02296e-19
657	Zm00001d018623	364.117	3.59163	0.379453	9.46527	2.92803e-21	1.03114e-19
658	Zm00001d022107	257.713	3.76517	0.397813	9.46469	2.94441e-21	1.03533e-19
659	Zm00001d053011	3491.02	-1.73877	0.18375	-9.46271	3.00068e-21	1.05352e-19
660	Zm00001d002928	1087.9	2.59448	0.274268	9.45966	3.08952e-21	1.08306e-19
661	Zm00001d022237	16287.3	2.01749	0.213285	9.45913	3.10508e-21	1.08687e-19
662	Zm00001d007267	11181	2.2513	0.238153	9.45317	3.28725e-21	1.1489e-19
663	Zm00001d000399	7471.82	1.75962	0.186255	9.44739	3.47383e-21	1.21228e-19
664	Zm00001d030345	3502.68	1.91622	0.202936	9.44246	3.64125e-21	1.26879e-19
665	Zm00001d048422	821.813	3.53654	0.374606	9.44069	3.70327e-21	1.28846e-19
666	Zm00001d036650	943.443	3.75337	0.397648	9.43893	3.76623e-21	1.3084e-19
667	Zm00001d015702	981.702	3.73919	0.396206	9.43748	3.8186e-21	1.3246e-19
668	Zm00001d002848	943.352	2.58386	0.27386	9.43499	3.91048e-21	1.35444e-19
669	Zm00001d034808	2738.12	2.24989	0.238484	9.43416	3.9414e-21	1.36311e-19
670	Zm00001d035229	219.298	4.38611	0.464976	9.43299	3.9857e-21	1.37637e-19
671	Zm00001d021268	765.974	4.27972	0.453833	9.43017	4.09444e-21	1.41182e-19
672	Zm00001d011657	487.22	2.81853	0.298997	9.42664	4.2345e-21	1.45794e-19
673	Zm00001d033922	1432.57	1.86533	0.198103	9.41595	4.68845e-21	1.61184e-19
674	Zm00001d002851	1571.01	3.00408	0.319161	9.41242	4.84837e-21	1.66434e-19
675	Zm00001d031129	921.989	4.22092	0.4486	9.4091	5.0042e-21	1.71529e-19
676	Zm00001d007901	1366.47	3.7803	0.402107	9.40123	5.3928e-21	1.84576e-19
677	Zm00001d017762	955.419	3.44779	0.367035	9.39363	5.79647e-21	1.98099e-19
678	Zm00001d046136	14582.5	3.32638	0.354354	9.38716	6.16412e-21	2.10353e-19
679	Zm00001d002119	5789.9	-1.77304	0.188997	-9.3813	6.51666e-21	2.22056e-19
680	Zm00001d039017	1267.37	2.93998	0.313564	9.37603	6.85054e-21	2.3309e-19
681	Zm00001d053829	464.951	-2.54343	0.271433	-9.37037	7.22808e-21	2.45574e-19
682	Zm00001d019698	996.761	3.2775	0.349791	9.36987	7.2619e-21	2.46362e-19
683	Zm00001d040807	606.766	2.2249	0.237496	9.36816	7.38082e-21	2.50029e-19
684	Zm00001d035859	17618.5	2.32949	0.248695	9.36687	7.47168e-21	2.52737e-19
685	Zm00001d011754	459.306	-2.19825	0.234784	-9.36286	7.76042e-21	2.62121e-19
686	Zm00001d009877	2187.11	3.41145	0.364455	9.36042	7.9421e-21	2.67866e-19
687	Zm00001d003162	1690.16	2.8842	0.308194	9.3584	8.09505e-21	2.72628e-19
688	Zm00001d054044	50159.6	2.37317	0.253655	9.3559	8.28924e-21	2.78762e-19
689	Zm00001d048785	761.804	3.21853	0.344171	9.35154	8.63843e-21	2.90083e-19
690	Zm00001d046005	819.757	3.61052	0.386135	9.35041	8.73124e-21	2.92775e-19
691	Zm00001d046947	148.623	2.73925	0.293124	9.345	9.18911e-21	3.07682e-19
692	Zm00001d021231	4314.17	1.84947	0.198098	9.33614	9.99085e-21	3.34044e-19
693	Zm00001d032420	4194.56	2.10887	0.225898	9.33549	1.00525e-20	3.35622e-19
694	Zm00001d004495	289.375	3.53297	0.378499	9.33417	1.01784e-20	3.39333e-19
695	Zm00001d037903	272.854	3.6115	0.387149	9.32845	1.07434e-20	3.57655e-19
696	Zm00001d042905	608.997	4.82757	0.517581	9.32718	1.08721e-20	3.6142e-19
697	Zm00001d043929	14858.1	3.04811	0.326833	9.32618	1.0976e-20	3.64349e-19
698	Zm00001d024531	22905.4	3.15828	0.338667	9.32563	1.10328e-20	3.65709e-19
699	Zm00001d039252	3069.1	1.38409	0.148468	9.32245	1.13679e-20	3.7628e-19
700	Zm00001d025199	2237.79	-2.07233	0.222322	-9.32129	1.14935e-20	3.79894e-19
701	Zm00001d041489	5749.74	-1.40552	0.150839	-9.31802	1.18533e-20	3.91226e-19
702	Zm00001d045533	5207.27	-3.22578	0.346223	-9.31705	1.19619e-20	3.9425e-19
703	Zm00001d010812	399.985	-2.01697	0.216733	-9.30624	1.32438e-20	4.35877e-19
704	Zm00001d029397	1761.56	4.1525	0.446454	9.30106	1.39047e-20	4.56979e-19
705	Zm00001d036711	841.393	-2.90374	0.312386	-9.29536	1.46711e-20	4.81483e-19
706	Zm00001d007301	4102	1.62213	0.174643	9.28824	1.56859e-20	5.14059e-19
707	Zm00001d002748	195.607	4.32393	0.465575	9.2873	1.58259e-20	5.17911e-19
708	Zm00001d002650	13218.2	-1.59373	0.171629	-9.28591	1.60325e-20	5.23932e-19
709	Zm00001d053356	1475.31	-1.5739	0.169668	-9.27636	1.75374e-20	5.72302e-19
710	Zm00001d040710	2294.8	-3.01809	0.32571	-9.26621	1.92881e-20	6.28547e-19
711	Zm00001d043170	3075.69	2.11026	0.227853	9.26153	2.01518e-20	6.5577e-19
712	Zm00001d029040	8565.85	-1.56746	0.169248	-9.2613	2.01961e-20	6.56287e-19
713	Zm00001d022184	6151.78	-1.52233	0.16452	-9.25314	2.17984e-20	7.07362e-19
714	Zm00001d018024	4345.68	2.71561	0.293612	9.24896	2.26691e-20	7.34587e-19
715	Zm00001d003718	1159.32	-2.76691	0.299276	-9.24536	2.34449e-20	7.58664e-19
716	Zm00001d002649	292.431	-2.52112	0.272715	-9.24452	2.36292e-20	7.63559e-19
717	Zm00001d029027	5719.34	2.16636	0.234488	9.23869	2.49525e-20	8.05196e-19
718	Zm00001d019049	857.398	4.96343	0.537253	9.23853	2.49902e-20	8.05289e-19
719	Zm00001d008249	4962.27	-1.82213	0.197273	-9.23656	2.54548e-20	8.1912e-19
720	Zm00001d004340	6003.29	2.54724	0.275983	9.22971	2.71356e-20	8.71994e-19
721	Zm00001d013178	317.499	3.0422	0.33001	9.21852	3.01237e-20	9.66674e-19
722	Zm00001d013177	569.792	-1.92009	0.208314	-9.21728	3.0472e-20	9.76498e-19
723	Zm00001d011463	514.717	-2.46255	0.267199	-9.21617	3.07915e-20	9.8537e-19
724	Zm00001d038355	1480.38	-2.80386	0.30451	-9.20776	3.33e-20	1.06418e-18
725	Zm00001d016379	449.548	5.53486	0.601378	9.20363	3.4606e-20	1.10439e-18
726	Zm00001d006282	153.185	4.27965	0.465345	9.19674	3.68983e-20	1.17592e-18
727	Zm00001d020133	372.902	4.02256	0.437555	9.19327	3.81061e-20	1.21274e-18
728	Zm00001d051883	4338.37	3.09171	0.336399	9.1906	3.90669e-20	1.24161e-18
729	Zm00001d018895	408.646	2.40191	0.261453	9.18675	4.04878e-20	1.285e-18
730	Zm00001d025580	403.803	-2.56941	0.279805	-9.18288	4.19698e-20	1.33021e-18
731	Zm00001d016691	3483.58	-3.09119	0.336716	-9.18038	4.2956e-20	1.35961e-18
732	Zm00001d051269	1016.49	-1.70847	0.186228	-9.17405	4.55586e-20	1.44001e-18
733	Zm00001d017461	203.694	4.11416	0.448606	9.171	4.68664e-20	1.47933e-18
734	Zm00001d014717	1393.36	1.90322	0.207638	9.16602	4.90807e-20	1.54711e-18
735	Zm00001d030316	33894.7	8.88888	0.969926	9.1645	4.97789e-20	1.56698e-18
736	Zm00001d030762	1165.62	3.17915	0.346977	9.16243	5.074e-20	1.59507e-18
737	Zm00001d052478	194.119	4.13091	0.450888	9.16172	5.1077e-20	1.60348e-18
738	Zm00001d030074	1946.46	1.3539	0.148163	9.13795	6.36445e-20	1.99532e-18
739	Zm00001d006323	7608.35	-2.26846	0.248377	-9.13314	6.654e-20	2.08327e-18
740	Zm00001d015921	25730.6	1.9591	0.214796	9.12077	7.4592e-20	2.33221e-18
741	Zm00001d001774	792.971	4.10526	0.450245	9.11782	7.66481e-20	2.39326e-18
742	Zm00001d038801	549.266	2.59829	0.285196	9.11055	8.19628e-20	2.55576e-18
743	Zm00001d025012	758.43	-2.20964	0.242604	-9.10801	8.39033e-20	2.61275e-18
744	Zm00001d045302	14256.5	9.30412	1.02271	9.09755	9.23924e-20	2.87323e-18
745	Zm00001d040705	2460.29	4.35234	0.478504	9.09573	9.39496e-20	2.91683e-18
746	Zm00001d044401	389.066	3.78244	0.415853	9.09562	9.40467e-20	2.91683e-18
747	Zm00001d011144	1933.5	3.50744	0.38565	9.09489	9.46837e-20	2.93266e-18
748	Zm00001d035987	584.71	3.13943	0.345315	9.09149	9.7693e-20	3.02182e-18
749	Zm00001d026421	1190.76	-1.69366	0.186327	-9.08967	9.93389e-20	3.06863e-18
750	Zm00001d011225	1114.71	2.28888	0.251821	9.08932	9.96621e-20	3.07451e-18
751	Zm00001d043444	745.626	4.54713	0.500327	9.08831	1.0059e-19	3.09902e-18
752	Zm00001d045077	268.817	2.91168	0.320392	9.08787	1.01001e-19	3.10753e-18
753	Zm00001d053766	548.776	4.29783	0.473021	9.08592	1.02827e-19	3.15951e-18
754	Zm00001d019149	14630.8	2.60791	0.28708	9.08429	1.04379e-19	3.20294e-18
755	Zm00001d002347	1912.31	5.41168	0.596157	9.07761	1.10984e-19	3.40112e-18
756	Zm00001d001881	3408.54	1.29934	0.143383	9.06202	1.28055e-19	3.91904e-18
757	Zm00001d029583	1166.2	3.49303	0.385569	9.05943	1.31133e-19	4.00796e-18
758	Zm00001d032501	384.007	4.4082	0.486596	9.05925	1.31347e-19	4.00919e-18
759	Zm00001d020402	46564.6	1.59968	0.176645	9.0559	1.35448e-19	4.12893e-18
760	Zm00001d025365	760.484	-3.09903	0.342402	-9.05084	1.41872e-19	4.31908e-18
761	Zm00001d050969	3515.52	2.04563	0.226085	9.04808	1.45505e-19	4.42386e-18
762	Zm00001d035694	576.85	4.51709	0.499475	9.04368	1.51481e-19	4.5995e-18
763	Zm00001d020737	666.946	2.09653	0.231906	9.04042	1.56073e-19	4.73271e-18
764	Zm00001d049851	595.808	-2.56139	0.283342	-9.0399	1.56809e-19	4.74882e-18
765	Zm00001d013109	1641.98	2.34162	0.259103	9.03742	1.60417e-19	4.85171e-18
766	Zm00001d013324	1192.95	3.39629	0.376209	9.02767	1.7537e-19	5.29704e-18
767	Zm00001d047896	5296.96	1.49508	0.165645	9.0258	1.78385e-19	5.38108e-18
768	Zm00001d002668	1620.98	3.88108	0.430282	9.01985	1.88349e-19	5.67426e-18
769	Zm00001d019145	10610.8	-1.90079	0.210862	-9.01436	1.98017e-19	5.95776e-18
770	Zm00001d018090	16419.4	1.51452	0.168018	9.014	1.98681e-19	5.96999e-18
771	Zm00001d030765	723.422	2.69642	0.299145	9.01375	1.99121e-19	5.97544e-18
772	Zm00001d034017	5579.36	4.21471	0.46789	9.00791	2.10022e-19	6.29441e-18
773	Zm00001d002775	3549.25	2.18866	0.243024	9.00593	2.13837e-19	6.40046e-18
774	Zm00001d049657	820.049	3.20884	0.356387	9.00381	2.18021e-19	6.51726e-18
775	Zm00001d030158	1613.12	3.3143	0.368138	9.00287	2.19898e-19	6.56489e-18
776	Zm00001d046234	2372.26	2.60034	0.288864	9.00193	2.21777e-19	6.61245e-18
777	Zm00001d043991	9209.15	1.28187	0.142428	9.00017	2.25369e-19	6.71088e-18
778	Zm00001d032896	1648.16	1.69873	0.18887	8.99421	2.37933e-19	7.07592e-18
779	Zm00001d015366	6081.07	1.6991	0.188926	8.9935	2.39482e-19	7.10372e-18
780	Zm00001d036521	386.384	3.16806	0.352261	8.99352	2.39446e-19	7.10372e-18
781	Zm00001d026490	8213.22	2.60709	0.289897	8.99316	2.40227e-19	7.11669e-18
782	Zm00001d008980	1123.54	-4.40972	0.490353	-8.99295	2.40687e-19	7.1212e-18
783	Zm00001d052124	268.499	4.34251	0.483051	8.98975	2.47783e-19	7.32179e-18
784	Zm00001d004138	5158.72	3.23683	0.360451	8.97995	2.70897e-19	7.99458e-18
785	Zm00001d011889	1750.41	1.83512	0.204403	8.97794	2.75896e-19	8.13171e-18
786	Zm00001d036499	141.025	3.58634	0.399608	8.97466	2.8422e-19	8.36641e-18
787	Zm00001d043680	1493.32	1.65514	0.184482	8.97185	2.91566e-19	8.57174e-18
788	Zm00001d043737	679.804	2.83901	0.31665	8.96579	3.08072e-19	9.04552e-18
789	Zm00001d035556	455.728	2.57736	0.28754	8.9635	3.14528e-19	9.22337e-18
790	Zm00001d001776	274.14	-2.66333	0.297359	-8.95662	3.34791e-19	9.80515e-18
791	Zm00001d049091	2025.57	1.95236	0.218041	8.95408	3.42586e-19	1.00207e-17
792	Zm00001d017964	3894.3	-2.01294	0.224964	-8.94785	3.62479e-19	1.05892e-17
793	Zm00001d007166	422.942	5.22049	0.583484	8.9471	3.64939e-19	1.06477e-17
794	Zm00001d031261	410.002	2.7853	0.311324	8.9466	3.66593e-19	1.06824e-17
795	Zm00001d025788	252.551	3.28446	0.367128	8.94635	3.67417e-19	1.0693e-17
796	Zm00001d007124	662.158	2.07342	0.231928	8.93993	3.89414e-19	1.13189e-17
797	Zm00001d009964	226.304	2.81094	0.314491	8.93806	3.96051e-19	1.14974e-17
798	Zm00001d039349	2730.92	2.07718	0.23241	8.93754	3.97913e-19	1.1537e-17
799	Zm00001d037092	614.157	-2.94344	0.329451	-8.93438	4.09484e-19	1.18576e-17
800	Zm00001d003866	528.006	4.2353	0.474154	8.93232	4.17155e-19	1.20647e-17
801	Zm00001d027504	3628.07	3.8268	0.42863	8.92798	4.33868e-19	1.25323e-17
802	Zm00001d043786	1396.48	4.40903	0.493993	8.9253	4.44507e-19	1.28236e-17
803	Zm00001d004361	1209.86	-1.95663	0.219242	-8.92452	4.47626e-19	1.28975e-17
804	Zm00001d049157	266.203	4.44546	0.498256	8.92204	4.57767e-19	1.31733e-17
805	Zm00001d035999	794.557	2.80456	0.314556	8.91591	4.83829e-19	1.3906e-17
806	Zm00001d012537	4525.03	1.35566	0.152067	8.91488	4.88364e-19	1.4019e-17
807	Zm00001d030661	659.619	-2.23045	0.250254	-8.91275	4.97809e-19	1.42724e-17
808	Zm00001d019850	2349.11	-1.66511	0.186871	-8.91047	5.08151e-19	1.45509e-17
809	Zm00001d002422	9968.88	1.32996	0.149312	8.90726	5.23071e-19	1.49411e-17
810	Zm00001d049071	4715.24	8.34562	0.936937	8.90734	5.22693e-19	1.49411e-17
811	Zm00001d007882	1010.45	2.11865	0.237873	8.90666	5.2593e-19	1.50042e-17
812	Zm00001d047253	273932	1.51431	0.170047	8.90524	5.32707e-19	1.51789e-17
813	Zm00001d049276	10257.6	-2.15133	0.241936	-8.89217	5.99285e-19	1.70549e-17
814	Zm00001d012535	15208.7	2.14545	0.241469	8.88496	6.39453e-19	1.81757e-17
815	Zm00001d041345	1282.98	-2.3583	0.26546	-8.88383	6.45973e-19	1.83385e-17
816	Zm00001d035543	6306.52	2.63912	0.297084	8.8834	6.48488e-19	1.83874e-17
817	Zm00001d050153	8001.22	1.80767	0.2035	8.88292	6.51267e-19	1.84435e-17
818	Zm00001d042507	2363.64	1.48839	0.167735	8.87348	7.08953e-19	2.00526e-17
819	Zm00001d027540	6625.09	2.68996	0.303359	8.86725	7.49744e-19	2.11805e-17
820	Zm00001d032776	868.446	4.78027	0.539356	8.86291	7.79511e-19	2.19946e-17
821	Zm00001d027599	1807.39	4.35288	0.491351	8.859	8.07377e-19	2.27531e-17
822	Zm00001d043232	837.221	4.53416	0.511937	8.85688	8.22815e-19	2.31599e-17
823	Zm00001d037317	764.145	-3.33961	0.377093	-8.85619	8.27961e-19	2.32765e-17
824	Zm00001d035222	961.909	-1.58162	0.178661	-8.85263	8.54775e-19	2.40011e-17
825	Zm00001d002876	2435.69	-1.43611	0.162238	-8.85184	8.60854e-19	2.41425e-17
826	Zm00001d007073	447.553	4.71129	0.532315	8.85056	8.70796e-19	2.43918e-17
827	Zm00001d038135	766.929	3.41209	0.385557	8.84978	8.76952e-19	2.45345e-17
828	Zm00001d025983	1391.66	-2.70921	0.306143	-8.84948	8.79255e-19	2.45692e-17
829	Zm00001d033605	9282.35	-2.24893	0.254292	-8.84386	9.24646e-19	2.58064e-17
830	Zm00001d026460	3742.78	2.80111	0.316829	8.84108	9.47937e-19	2.64246e-17
831	Zm00001d037916	425.576	1.83488	0.207616	8.83782	9.76016e-19	2.71746e-17
832	Zm00001d016934	602.571	2.41053	0.272793	8.83648	9.87804e-19	2.74697e-17
833	Zm00001d014496	1161.69	2.12421	0.240538	8.8311	1.03655e-18	2.87908e-17
834	Zm00001d017199	2530.84	2.77857	0.314753	8.82779	1.06761e-18	2.96178e-17
835	Zm00001d043046	158.012	-4.18811	0.474488	-8.82659	1.0792e-18	2.99034e-17
836	Zm00001d033492	2275.91	-1.35708	0.153887	-8.81868	1.15812e-18	3.2052e-17
837	Zm00001d015459	1283.82	3.18307	0.36107	8.81567	1.18969e-18	3.28863e-17
838	Zm00001d004687	163.746	3.83405	0.434979	8.81435	1.20382e-18	3.32371e-17
839	Zm00001d044579	1278.23	3.55062	0.402845	8.81386	1.20908e-18	3.33425e-17
840	Zm00001d025091	1969.72	-2.43733	0.276594	-8.81193	1.23011e-18	3.38823e-17
841	Zm00001d053830	297.719	3.15367	0.357913	8.81127	1.23736e-18	3.40414e-17
842	Zm00001d002801	5428.51	3.89757	0.442509	8.8079	1.27516e-18	3.50398e-17
843	Zm00001d037519	1517.99	-1.39828	0.158769	-8.80698	1.28567e-18	3.52866e-17
844	Zm00001d018719	2155.12	-1.66164	0.188699	-8.80577	1.29962e-18	3.56272e-17
845	Zm00001d015700	262.716	3.62187	0.41147	8.80226	1.34085e-18	3.67138e-17
846	Zm00001d014947	5719.35	4.14653	0.471262	8.79877	1.38322e-18	3.78293e-17
847	Zm00001d028457	244.355	3.43055	0.390053	8.79508	1.42943e-18	3.90469e-17
848	Zm00001d037164	5065.47	1.57413	0.179175	8.78542	1.55781e-18	4.25035e-17
849	Zm00001d011902	1044.69	2.41347	0.274754	8.78411	1.57608e-18	4.29513e-17
850	Zm00001d029028	1623.68	3.36303	0.382882	8.78348	1.58493e-18	4.31419e-17
851	Zm00001d002842	9570.67	1.88986	0.215217	8.78115	1.61818e-18	4.3995e-17
852	Zm00001d035568	460.63	-2.30287	0.262289	-8.77991	1.63606e-18	4.4429e-17
853	Zm00001d025103	767.527	-4.58642	0.522461	-8.77849	1.65682e-18	4.49399e-17
854	Zm00001d021891	14051.7	1.73936	0.198169	8.77717	1.6764e-18	4.54179e-17
855	Zm00001d000107	899.001	3.37235	0.3844	8.77302	1.73936e-18	4.70686e-17
856	Zm00001d012607	1872.46	1.9624	0.22372	8.77169	1.76005e-18	4.75727e-17
857	Zm00001d042861	1063.15	2.93278	0.334374	8.77097	1.77129e-18	4.78207e-17
858	Zm00001d021950	1797.15	2.15385	0.245633	8.76856	1.80963e-18	4.87989e-17
859	Zm00001d010863	8467.33	-1.56385	0.178352	-8.76832	1.81344e-18	4.88446e-17
860	Zm00001d021392	3635.16	1.86313	0.212546	8.7658	1.85453e-18	4.98933e-17
861	Zm00001d008628	1266.95	3.39823	0.388454	8.74811	2.16962e-18	5.83027e-17
862	Zm00001d013492	349.097	-2.35569	0.269457	-8.74238	2.28254e-18	6.12658e-17
863	Zm00001d038173	3055.91	1.87325	0.214311	8.7408	2.31467e-18	6.20562e-17
864	Zm00001d017147	814.609	2.02886	0.232124	8.74042	2.32236e-18	6.21902e-17
865	Zm00001d030131	2732.53	1.66323	0.190318	8.73924	2.34688e-18	6.27734e-17
866	Zm00001d043478	1036.95	-2.47598	0.283321	-8.73911	2.34956e-18	6.27734e-17
867	Zm00001d037733	614.4	2.38248	0.272686	8.73709	2.39198e-18	6.3833e-17
868	Zm00001d028947	3056.84	-3.26892	0.374507	-8.72859	2.57858e-18	6.87335e-17
869	Zm00001d018609	2139.79	-1.39184	0.159478	-8.72745	2.60476e-18	6.93514e-17
870	Zm00001d002096	3651.08	2.12442	0.243502	8.72442	2.67557e-18	7.11548e-17
871	Zm00001d049510	21569.7	3.17765	0.364445	8.71915	2.80293e-18	7.44563e-17
872	Zm00001d047776	815.455	-1.86559	0.214102	-8.71355	2.94514e-18	7.81441e-17
873	Zm00001d015798	1883.7	4.01723	0.461469	8.70531	3.16716e-18	8.39389e-17
874	Zm00001d011430	5084.45	2.93854	0.337701	8.70161	3.27221e-18	8.66238e-17
875	Zm00001d048006	210.38	3.03281	0.348639	8.69899	3.34864e-18	8.85458e-17
876	Zm00001d049011	1429.49	2.72891	0.313924	8.69291	3.53262e-18	9.3304e-17
877	Zm00001d009700	10651.9	2.38324	0.274171	8.69251	3.54514e-18	9.3528e-17
878	Zm00001d014366	6278.94	1.14877	0.132242	8.68691	3.72433e-18	9.81432e-17
879	Zm00001d049080	1183.56	2.52237	0.290371	8.68671	3.73084e-18	9.82031e-17
880	Zm00001d032453	5154.64	3.91838	0.451106	8.68616	3.74904e-18	9.85698e-17
881	Zm00001d024667	262.914	2.63356	0.303386	8.68055	3.93846e-18	1.03433e-16
882	Zm00001d038023	1124.22	4.15376	0.478613	8.67876	4.00113e-18	1.04959e-16
883	Zm00001d021173	3392.96	-2.98741	0.344241	-8.67823	4.0199e-18	1.05332e-16
884	Zm00001d006704	1283.25	2.2428	0.258634	8.67174	4.25579e-18	1.11387e-16
885	Zm00001d050840	159.489	2.51572	0.290154	8.67029	4.31032e-18	1.12687e-16
886	Zm00001d004933	1512.62	-1.81387	0.20932	-8.6655	4.49544e-18	1.17239e-16
887	Zm00001d049650	3966.81	3.22706	0.372403	8.66549	4.49575e-18	1.17239e-16
888	Zm00001d021938	873.024	3.29342	0.380066	8.66539	4.49964e-18	1.17239e-16
889	Zm00001d027442	5620.43	1.75004	0.202067	8.66071	4.68844e-18	1.22021e-16
890	Zm00001d028240	3236.82	1.67877	0.193852	8.66006	4.71535e-18	1.2254e-16
891	Zm00001d053004	267.918	3.03722	0.35072	8.65997	4.71897e-18	1.2254e-16
892	Zm00001d025917	1916.72	1.84461	0.213048	8.65818	4.79376e-18	1.24342e-16
893	Zm00001d048099	1989.86	1.78851	0.20665	8.65479	4.93838e-18	1.2795e-16
894	Zm00001d028075	3959.84	-2.3852	0.275619	-8.654	4.97253e-18	1.28691e-16
895	Zm00001d013071	397.972	3.32855	0.384641	8.65365	4.98766e-18	1.28938e-16
896	Zm00001d032576	987.124	3.19213	0.368888	8.65338	4.99972e-18	1.29106e-16
897	Zm00001d039140	946.844	3.07036	0.35491	8.6511	5.10066e-18	1.31565e-16
898	Zm00001d037061	348.568	3.39401	0.392599	8.64498	5.38128e-18	1.38649e-16
899	Zm00001d007831	810.261	3.55509	0.411324	8.64304	5.47382e-18	1.40876e-16
900	Zm00001d039400	1440.62	-4.58335	0.531101	-8.62989	6.14107e-18	1.57873e-16
901	Zm00001d031459	1047.92	-1.7763	0.205974	-8.6239	6.47093e-18	1.66169e-16
902	Zm00001d030907	2364.64	-1.90165	0.220519	-8.6235	6.49377e-18	1.6657e-16
903	Zm00001d035400	500.584	3.75489	0.435488	8.62225	6.56491e-18	1.68209e-16
904	Zm00001d027841	5023.04	1.87401	0.217472	8.61726	6.85774e-18	1.75517e-16
905	Zm00001d041437	1138.51	3.2074	0.372375	8.61337	7.09436e-18	1.81373e-16
906	Zm00001d015905	667.209	3.52504	0.409298	8.6124	7.15468e-18	1.82713e-16
907	Zm00001d028273	378.866	4.43784	0.515304	8.61208	7.17451e-18	1.83017e-16
908	Zm00001d043601	7445.3	1.15086	0.133648	8.61118	7.23125e-18	1.84229e-16
909	Zm00001d015638	5903.54	2.13209	0.247599	8.61107	7.23793e-18	1.84229e-16
910	Zm00001d017282	1124.44	3.40697	0.3957	8.61	7.30595e-18	1.85756e-16
911	Zm00001d037751	3282.68	2.08056	0.241714	8.60753	7.46489e-18	1.89588e-16
912	Zm00001d033246	11167.8	-1.25896	0.14628	-8.60649	7.53346e-18	1.9112e-16
913	Zm00001d053585	1837.64	-2.06358	0.239787	-8.60588	7.57352e-18	1.91926e-16
914	Zm00001d028642	309.728	-2.28497	0.265534	-8.60519	7.61915e-18	1.92871e-16
915	Zm00001d049884	2193.83	-2.51537	0.292339	-8.60429	7.67913e-18	1.94177e-16
916	Zm00001d053925	2708.39	2.26635	0.263481	8.60156	7.86408e-18	1.98637e-16
917	Zm00001d008408	641.588	3.67313	0.427142	8.59931	8.01959e-18	2.02344e-16
918	Zm00001d009060	4506.08	2.42315	0.281869	8.59675	8.20073e-18	2.06689e-16
919	Zm00001d008676	817.918	2.15699	0.250919	8.59636	8.22844e-18	2.07161e-16
920	Zm00001d023453	467.642	-3.72818	0.43395	-8.59128	8.60082e-18	2.16301e-16
921	Zm00001d011953	19011.7	-1.92537	0.224159	-8.58931	8.74945e-18	2.198e-16
922	Zm00001d000400	579.765	-2.95964	0.344582	-8.58907	8.76744e-18	2.20013e-16
923	Zm00001d021824	1093.5	1.82462	0.212542	8.58474	9.10388e-18	2.28209e-16
924	Zm00001d017807	1708.82	1.95601	0.227936	8.58139	9.37314e-18	2.34704e-16
925	Zm00001d003195	1589.42	2.77725	0.323739	8.57867	9.59801e-18	2.40075e-16
926	Zm00001d044744	592.817	4.62264	0.538909	8.57777	9.67326e-18	2.41696e-16
927	Zm00001d018642	2805.23	-1.29613	0.151116	-8.57705	9.7341e-18	2.42953e-16
928	Zm00001d004126	494.699	4.62036	0.53872	8.57655	9.77592e-18	2.43734e-16
929	Zm00001d039318	2241.81	-2.14732	0.250518	-8.5715	1.02149e-17	2.54405e-16
930	Zm00001d048050	1480.25	3.55072	0.414282	8.5708	1.0277e-17	2.55676e-16
931	Zm00001d018838	1090.36	2.34301	0.273377	8.57061	1.02935e-17	2.55811e-16
932	Zm00001d017537	5005.41	-3.99353	0.46614	-8.56723	1.06003e-17	2.63153e-16
933	Zm00001d046281	238.733	3.88116	0.453138	8.56507	1.08009e-17	2.67847e-16
934	Zm00001d040545	236.125	3.98845	0.465891	8.56091	1.11979e-17	2.77305e-16
935	Zm00001d014518	1542.77	3.66855	0.428528	8.56082	1.12063e-17	2.77305e-16
936	Zm00001d011363	554.05	-1.9718	0.23044	-8.55669	1.16155e-17	2.87125e-16
937	Zm00001d037052	1378.37	1.88767	0.220642	8.55538	1.1748e-17	2.9009e-16
938	Zm00001d007012	5989.38	1.86929	0.218514	8.55454	1.18339e-17	2.91899e-16
939	Zm00001d043538	17626.8	2.75119	0.321622	8.55412	1.18768e-17	2.92646e-16
940	Zm00001d047451	767.368	-2.91333	0.340743	-8.54995	1.23142e-17	3.031e-16
941	Zm00001d027766	6661.93	2.60292	0.304578	8.54598	1.27447e-17	3.13363e-16
942	Zm00001d013256	3994.29	1.48581	0.173886	8.5447	1.28872e-17	3.16531e-16
943	Zm00001d038910	754.912	3.13414	0.366978	8.5404	1.33763e-17	3.28195e-16
944	Zm00001d002721	50568.2	2.31987	0.271748	8.53684	1.3794e-17	3.38084e-16
945	Zm00001d043395	2712.44	3.32778	0.389883	8.53535	1.39733e-17	3.42117e-16
946	Zm00001d018652	1211.38	3.21186	0.376458	8.53179	1.44104e-17	3.52445e-16
947	Zm00001d039373	218.568	-2.39781	0.281213	-8.52667	1.50625e-17	3.67759e-16
948	Zm00001d017748	577.719	1.46909	0.172294	8.52662	1.50683e-17	3.67759e-16
949	Zm00001d018821	1230.3	1.67003	0.195874	8.52603	1.51457e-17	3.69258e-16
950	Zm00001d053342	848.6	1.98715	0.233132	8.5237	1.54531e-17	3.76355e-16
951	Zm00001d037493	482.934	3.20273	0.375974	8.51848	1.61659e-17	3.93302e-16
952	Zm00001d018197	7320.8	1.41614	0.166278	8.51668	1.6419e-17	3.9904e-16
953	Zm00001d021026	2436.37	2.16007	0.253766	8.51204	1.709e-17	4.14911e-16
954	Zm00001d034602	20315.7	1.1353	0.133431	8.50855	1.76129e-17	4.27159e-16
955	Zm00001d045400	447.045	3.3046	0.388475	8.5066	1.79114e-17	4.33943e-16
956	Zm00001d030148	1193.05	1.68397	0.198009	8.50452	1.82355e-17	4.41333e-16
957	Zm00001d045445	6406.96	-2.28974	0.269293	-8.50278	1.85109e-17	4.4753e-16
958	Zm00001d048736	404.555	-1.69775	0.199678	-8.50246	1.85608e-17	4.48269e-16
959	Zm00001d052799	6688.01	-2.65575	0.312371	-8.50189	1.86527e-17	4.50018e-16
960	Zm00001d045511	566.252	-1.68342	0.198049	-8.50001	1.89575e-17	4.56896e-16
961	Zm00001d013918	1525.95	2.38711	0.28109	8.49234	2.02514e-17	4.87573e-16
962	Zm00001d010877	759.607	-1.90016	0.223801	-8.49042	2.05893e-17	4.95192e-16
963	Zm00001d021736	1809.38	3.50866	0.413344	8.48848	2.09364e-17	5.03017e-16
964	Zm00001d052213	3408.87	3.11676	0.367223	8.4874	2.11311e-17	5.07169e-16
965	Zm00001d039726	611.413	2.30321	0.27142	8.48581	2.14229e-17	5.13638e-16
966	Zm00001d031958	972.045	2.04964	0.241573	8.48454	2.16572e-17	5.18718e-16
967	Zm00001d042217	27033.9	-3.21632	0.379213	-8.48155	2.22213e-17	5.3168e-16
968	Zm00001d015025	1787.73	4.02608	0.475273	8.47109	2.43115e-17	5.81091e-16
969	Zm00001d002614	958.44	2.66899	0.315494	8.45974	2.67972e-17	6.39842e-16
970	Zm00001d034066	1507.63	-2.11511	0.250035	-8.45926	2.69072e-17	6.41807e-16
971	Zm00001d005688	396.871	2.8168	0.333395	8.44883	2.94242e-17	7.0112e-16
972	Zm00001d035934	24632.2	-1.25265	0.148274	-8.44825	2.95708e-17	7.03889e-16
973	Zm00001d024885	532.521	3.38045	0.400174	8.44745	2.97737e-17	7.0799e-16
974	Zm00001d011887	516.25	1.7748	0.210156	8.44515	3.03651e-17	7.21311e-16
975	Zm00001d046788	2219	-1.48773	0.176287	-8.43925	3.1937e-17	7.57872e-16
976	Zm00001d032056	322.89	-1.99707	0.236656	-8.43869	3.209e-17	7.60725e-16
977	Zm00001d015008	1325.85	1.64162	0.194545	8.43828	3.22048e-17	7.62663e-16
978	Zm00001d039169	609.079	3.58215	0.424621	8.4361	3.28096e-17	7.76192e-16
979	Zm00001d053046	328.686	3.34653	0.396742	8.43502	3.31138e-17	7.82588e-16
980	Zm00001d009497	245.267	3.5388	0.419584	8.43405	3.33899e-17	7.88307e-16
981	Zm00001d017961	3931.37	-1.39015	0.164905	-8.42998	3.45729e-17	8.15406e-16
982	Zm00001d042800	364.396	2.80472	0.332797	8.42772	3.52454e-17	8.3042e-16
983	Zm00001d028111	754.45	1.80266	0.214041	8.42203	3.70026e-17	8.70935e-16
984	Zm00001d002094	23293.5	1.65824	0.19701	8.41708	3.85995e-17	9.07597e-16
985	Zm00001d042420	348.242	3.56683	0.423842	8.41547	3.91334e-17	9.19217e-16
986	Zm00001d008493	543.246	-1.87003	0.22228	-8.41295	3.99815e-17	9.38186e-16
987	Zm00001d053518	421.358	2.75545	0.327602	8.41098	4.06597e-17	9.53134e-16
988	Zm00001d018358	3808.56	2.12477	0.252627	8.41069	4.07595e-17	9.54507e-16
989	Zm00001d022241	980.337	2.51648	0.299399	8.40508	4.27553e-17	1.00023e-15
990	Zm00001d019629	1156.76	2.33463	0.277769	8.40494	4.28098e-17	1.00049e-15
991	Zm00001d031128	116439	1.23371	0.146876	8.39969	4.47655e-17	1.04514e-15
992	Zm00001d006179	2864.65	2.22585	0.265111	8.39592	4.6227e-17	1.07818e-15
993	Zm00001d028591	124.651	3.56631	0.424777	8.39573	4.62994e-17	1.07878e-15
994	Zm00001d018428	733.646	-1.63323	0.19454	-8.39534	4.6455e-17	1.08132e-15
995	Zm00001d038579	3735.17	2.09946	0.250348	8.38616	5.02275e-17	1.16795e-15
996	Zm00001d053868	2242.13	1.78027	0.212297	8.38578	5.03919e-17	1.1706e-15
997	Zm00001d007788	129.155	3.55515	0.423995	8.38489	5.07747e-17	1.17831e-15
998	Zm00001d025369	1437.53	-2.1547	0.257062	-8.38201	5.20297e-17	1.20622e-15
999	Zm00001d017978	274.243	4.94986	0.590584	8.3813	5.23471e-17	1.21237e-15
1000	Zm00001d041634	565.004	2.09462	0.249975	8.37934	5.32272e-17	1.23152e-15
1001	Zm00001d032932	2115.91	1.68837	0.201607	8.37457	5.54275e-17	1.28115e-15
1002	Zm00001d031899	4472.78	2.59405	0.309835	8.37236	5.64762e-17	1.30408e-15
1003	Zm00001d001230	338.094	3.43656	0.410505	8.37155	5.68673e-17	1.3118e-15
1004	Zm00001d015101	1570.89	2.44293	0.291829	8.37111	5.70789e-17	1.31537e-15
1005	Zm00001d021721	7110.49	1.26993	0.151711	8.37068	5.7288e-17	1.31888e-15
1006	Zm00001d052322	1518.31	2.26108	0.270174	8.36897	5.81247e-17	1.33681e-15
1007	Zm00001d005775	455.201	4.87262	0.582581	8.36386	6.07013e-17	1.39468e-15
1008	Zm00001d022175	647.085	-3.60292	0.430868	-8.36201	6.16597e-17	1.4153e-15
1009	Zm00001d033231	1911.02	-1.85337	0.221708	-8.35951	6.29808e-17	1.44419e-15
1010	Zm00001d052738	761.537	2.91932	0.349278	8.35816	6.3705e-17	1.45935e-15
1011	Zm00001d013573	17400	2.17272	0.259991	8.35688	6.43966e-17	1.47373e-15
1012	Zm00001d047998	3417.72	1.75819	0.21042	8.35562	6.50896e-17	1.48812e-15
1013	Zm00001d013108	8128.77	2.27561	0.272393	8.35412	6.59235e-17	1.5057e-15
1014	Zm00001d053377	1252.25	1.60704	0.192508	8.34791	6.94837e-17	1.58545e-15
1015	Zm00001d018641	10512.3	1.18119	0.141511	8.34698	7.00278e-17	1.59629e-15
1016	Zm00001d031258	2359.8	1.96353	0.235251	8.34654	7.02927e-17	1.60075e-15
1017	Zm00001d019358	1774.53	2.71559	0.325455	8.34399	7.18276e-17	1.63409e-15
1018	Zm00001d040461	115.097	2.93709	0.352136	8.34077	7.38072e-17	1.67748e-15
1019	Zm00001d051659	359.246	3.86554	0.463938	8.33202	7.94715e-17	1.80445e-15
1020	Zm00001d009566	1690.06	1.96586	0.236327	8.31839	8.91652e-17	2.02256e-15
1021	Zm00001d030361	3186.22	1.80702	0.217381	8.31269	9.3557e-17	2.12011e-15
1022	Zm00001d006837	2681.26	-1.1726	0.141085	-8.31127	9.46836e-17	2.14354e-15
1023	Zm00001d046940	1484.42	2.5074	0.301982	8.30316	1.01377e-16	2.29282e-15
1024	Zm00001d017504	350.848	-2.23688	0.26946	-8.30136	1.0293e-16	2.32568e-15
1025	Zm00001d028630	639.001	3.69391	0.445041	8.30016	1.03975e-16	2.347e-15
1026	Zm00001d018412	809.767	1.70401	0.205371	8.29725	1.06551e-16	2.40046e-15
1027	Zm00001d020741	937.198	1.81546	0.2188	8.29736	1.06452e-16	2.40046e-15
1028	Zm00001d051093	174.428	2.9067	0.350331	8.29702	1.06751e-16	2.40263e-15
1029	Zm00001d013455	2738.32	1.96883	0.237387	8.29378	1.09707e-16	2.46676e-15
1030	Zm00001d039837	6620.85	1.81211	0.218536	8.29204	1.11318e-16	2.50056e-15
1031	Zm00001d053442	1252.86	2.07399	0.250261	8.28729	1.15858e-16	2.60001e-15
1032	Zm00001d051018	366.897	2.72561	0.328898	8.28709	1.16049e-16	2.60176e-15
1033	Zm00001d044431	4329.22	2.08533	0.251669	8.28601	1.17108e-16	2.62297e-15
1034	Zm00001d043771	632.981	2.48883	0.300484	8.28273	1.20379e-16	2.69363e-15
1035	Zm00001d027421	1728.85	2.13205	0.257461	8.28104	1.22099e-16	2.72948e-15
1036	Zm00001d011787	748.275	4.78859	0.578553	8.27684	1.26489e-16	2.82487e-15
1037	Zm00001d044475	3720.12	1.68087	0.203114	8.27553	1.27883e-16	2.85326e-15
1038	Zm00001d033478	1237.39	3.76079	0.454492	8.2747	1.2878e-16	2.8705e-15
1039	Zm00001d029151	199.697	3.31061	0.400241	8.27154	1.32239e-16	2.94477e-15
1040	Zm00001d030348	512.809	5.43979	0.657853	8.26901	1.35078e-16	3.0051e-15
1041	Zm00001d010824	2506.85	1.37587	0.166647	8.25619	1.50394e-16	3.34262e-15
1042	Zm00001d030532	480.901	3.41619	0.413782	8.25602	1.50606e-16	3.34327e-15
1043	Zm00001d051442	21698.8	2.21195	0.267922	8.25594	1.50712e-16	3.34327e-15
1044	Zm00001d046802	102.263	3.54528	0.429575	8.25299	1.54486e-16	3.42369e-15
1045	Zm00001d013751	21410.4	1.60086	0.194053	8.24961	1.58915e-16	3.51847e-15
1046	Zm00001d022251	984.859	1.94608	0.236002	8.24605	1.63722e-16	3.62144e-15
1047	Zm00001d052385	3725.92	-2.20718	0.2678	-8.24188	1.69522e-16	3.74463e-15
1048	Zm00001d035713	1253.39	-3.55258	0.431044	-8.24182	1.69615e-16	3.74463e-15
1049	Zm00001d013448	174.322	2.90454	0.352713	8.23486	1.79771e-16	3.96507e-15
1050	Zm00001d044516	8859.08	2.49938	0.303595	8.23264	1.83136e-16	4.03544e-15
1051	Zm00001d021901	326.047	3.52023	0.427811	8.22846	1.89633e-16	4.17464e-15
1052	Zm00001d030253	620.086	2.42858	0.29523	8.22604	1.935e-16	4.25571e-15
1053	Zm00001d009510	2568.06	1.73963	0.211654	8.21921	2.04852e-16	4.5011e-15
1054	Zm00001d031222	730.858	3.09408	0.376458	8.21894	2.05308e-16	4.50683e-15
1055	Zm00001d052760	100.197	2.84268	0.345922	8.21769	2.07458e-16	4.54973e-15
1056	Zm00001d003635	385.073	3.21085	0.390732	8.21754	2.0772e-16	4.55115e-15
1057	Zm00001d024597	187.241	2.57965	0.31394	8.21702	2.08628e-16	4.56671e-15
1058	Zm00001d021613	1914.54	-1.47421	0.179433	-8.21589	2.10588e-16	4.60528e-15
1059	Zm00001d013327	144.509	3.26455	0.397461	8.21349	2.14851e-16	4.69406e-15
1060	Zm00001d037636	16758	2.39693	0.291974	8.2094	2.22298e-16	4.85218e-15
1061	Zm00001d024825	1052.49	-1.83251	0.223255	-8.20814	2.24642e-16	4.89872e-15
1062	Zm00001d033062	1719.18	-3.48077	0.424081	-8.2078	2.25271e-16	4.90782e-15
1063	Zm00001d023313	2410.45	-1.77973	0.216855	-8.20701	2.2677e-16	4.93582e-15
1064	Zm00001d010545	243.004	2.96138	0.360992	8.20346	2.33572e-16	5.07909e-15
1065	Zm00001d017531	264.133	3.73134	0.455098	8.199	2.42403e-16	5.26617e-15
1066	Zm00001d045987	3034.83	2.57484	0.314065	8.19844	2.43529e-16	5.28567e-15
1067	Zm00001d039258	2221.85	2.4626	0.30042	8.19718	2.46099e-16	5.33644e-15
1068	Zm00001d043399	707.261	2.81919	0.343941	8.19673	2.47017e-16	5.35134e-15
1069	Zm00001d033396	1297.33	-2.78123	0.339397	-8.1946	2.51421e-16	5.44164e-15
1070	Zm00001d038196	4289.26	2.18211	0.266348	8.19272	2.55391e-16	5.5224e-15
1071	Zm00001d046915	4213.7	2.54264	0.310535	8.18793	2.65747e-16	5.74098e-15
1072	Zm00001d053713	1804.09	1.62245	0.198215	8.18532	2.71581e-16	5.86153e-15
1073	Zm00001d019763	469.891	3.39712	0.415217	8.18155	2.80227e-16	6.0425e-15
1074	Zm00001d021442	934.262	-2.06655	0.252663	-8.17906	2.8607e-16	6.16275e-15
1075	Zm00001d046916	11218.2	1.78124	0.217978	8.17162	3.04271e-16	6.54877e-15
1076	Zm00001d005250	12102.2	2.47082	0.302413	8.17033	3.07545e-16	6.61308e-15
1077	Zm00001d014722	3574.83	2.82864	0.34636	8.16676	3.16786e-16	6.80545e-15
1078	Zm00001d016893	370.77	3.36529	0.412156	8.16509	3.21198e-16	6.89384e-15
1079	Zm00001d028337	226.841	-2.82692	0.346412	-8.16058	3.33412e-16	7.14935e-15
1080	Zm00001d014715	9004.79	1.24144	0.152175	8.15797	3.40692e-16	7.2987e-15
1081	Zm00001d028406	827.667	4.1658	0.510712	8.15685	3.43866e-16	7.35989e-15
1082	Zm00001d027471	4466.75	1.97336	0.241956	8.15584	3.4677e-16	7.41518e-15
1083	Zm00001d042727	485.925	2.31667	0.284298	8.14873	3.67775e-16	7.85706e-15
1084	Zm00001d008799	610.217	3.84841	0.472314	8.14799	3.70014e-16	7.89762e-15
1085	Zm00001d039216	143.7	-2.44679	0.300422	-8.14451	3.8082e-16	8.12077e-15
1086	Zm00001d050865	1112.36	3.68378	0.452329	8.14402	3.82355e-16	8.146e-15
1087	Zm00001d022005	43125.5	1.70991	0.209983	8.14311	3.8525e-16	8.20012e-15
1088	Zm00001d053880	536.404	2.94907	0.362321	8.13938	3.97322e-16	8.4493e-15
1089	Zm00001d043242	326.223	3.30916	0.406766	8.1353	4.10928e-16	8.73062e-15
1090	Zm00001d005454	39646.4	-1.76513	0.217027	-8.13319	4.18126e-16	8.87541e-15
1091	Zm00001d026608	647.22	1.60108	0.196917	8.13075	4.26636e-16	9.04774e-15
1092	Zm00001d012578	7205.54	2.81639	0.346439	8.12954	4.30934e-16	9.1305e-15
1093	Zm00001d039391	600.38	2.73272	0.336166	8.12905	4.32652e-16	9.15852e-15
1094	Zm00001d052242	1261.38	1.99524	0.245497	8.12738	4.38669e-16	9.27742e-15
1095	Zm00001d003378	4299.18	-1.86455	0.229428	-8.12695	4.40232e-16	9.30196e-15
1096	Zm00001d040026	3761.17	-2.43355	0.299567	-8.12355	4.52737e-16	9.55746e-15
1097	Zm00001d035925	15957.6	1.26903	0.156249	8.12186	4.59103e-16	9.68301e-15
1098	Zm00001d011487	7338.44	1.31913	0.162719	8.10678	5.19774e-16	1.09427e-14
1099	Zm00001d025724	1280.49	2.01641	0.248731	8.10679	5.19748e-16	1.09427e-14
1100	Zm00001d048680	4287.48	2.52726	0.311762	8.10637	5.21547e-16	1.097e-14
1101	Zm00001d024499	973.5	2.61715	0.322862	8.10611	5.22672e-16	1.09837e-14
1102	Zm00001d038555	4804.37	1.34591	0.16605	8.10545	5.25487e-16	1.10328e-14
1103	Zm00001d039383	1156.58	1.89201	0.233527	8.1019	5.41088e-16	1.13501e-14
1104	Zm00001d051681	300.724	-2.68744	0.331715	-8.10164	5.42238e-16	1.13639e-14
1105	Zm00001d017510	678.322	2.69319	0.332433	8.10147	5.42989e-16	1.13693e-14
1106	Zm00001d016684	2141.95	-1.40964	0.174054	-8.09888	5.54691e-16	1.16039e-14
1107	Zm00001d032344	1617.44	3.11776	0.384988	8.09834	5.57119e-16	1.16441e-14
1108	Zm00001d037017	709.323	2.22533	0.274859	8.09626	5.66764e-16	1.1835e-14
1109	Zm00001d020424	2226.95	-1.416	0.175187	-8.08277	6.33106e-16	1.32085e-14
1110	Zm00001d012488	647.782	3.12365	0.38652	8.08147	6.39923e-16	1.33386e-14
1111	Zm00001d034601	3577.91	3.1583	0.390883	8.07989	6.48229e-16	1.34996e-14
1112	Zm00001d007468	2370.4	-2.15007	0.266138	-8.07881	6.54032e-16	1.36082e-14
1113	Zm00001d027593	1437.25	1.9898	0.246377	8.07625	6.67865e-16	1.38711e-14
1114	Zm00001d030638	1614.97	1.85906	0.230188	8.07628	6.67713e-16	1.38711e-14
1115	Zm00001d033483	711.049	3.6732	0.454857	8.0755	6.72019e-16	1.39449e-14
1116	Zm00001d016581	4675.52	-1.69312	0.209666	-8.07532	6.72984e-16	1.39524e-14
1117	Zm00001d005347	9601.22	1.33143	0.164946	8.07189	6.92175e-16	1.43374e-14
1118	Zm00001d048053	12985.6	1.88636	0.233767	8.06942	7.06338e-16	1.46177e-14
1119	Zm00001d029745	1291.73	2.17632	0.269735	8.06836	7.12463e-16	1.47312e-14
1120	Zm00001d046404	496.942	3.1894	0.395476	8.06471	7.34079e-16	1.51646e-14
1121	Zm00001d032363	126.017	3.22221	0.399599	8.0636	7.40773e-16	1.52893e-14
1122	Zm00001d017084	194.76	-3.1214	0.38735	-8.05835	7.73329e-16	1.5947e-14
1123	Zm00001d018631	6298.81	2.32218	0.288504	8.04902	8.34594e-16	1.7195e-14
1124	Zm00001d004415	646.33	-1.80803	0.224708	-8.04615	8.54376e-16	1.75869e-14
1125	Zm00001d031992	3416.88	-2.00392	0.249163	-8.04259	8.79609e-16	1.80902e-14
1126	Zm00001d029502	627.578	2.57563	0.320281	8.04179	8.85357e-16	1.81923e-14
1127	Zm00001d011797	1360.63	1.81457	0.225682	8.04037	8.9564e-16	1.83872e-14
1128	Zm00001d002906	502.932	2.44304	0.303934	8.03807	9.12678e-16	1.87204e-14
1129	Zm00001d042754	281.957	2.48321	0.309055	8.03483	9.37058e-16	1.92035e-14
1130	Zm00001d047685	1018.45	1.94846	0.242631	8.03054	9.70483e-16	1.98709e-14
1131	Zm00001d045179	1241.96	-1.83148	0.228122	-8.02852	9.86586e-16	2.01827e-14
1132	Zm00001d031546	129.042	3.3025	0.411466	8.02619	1.00549e-15	2.05513e-14
1133	Zm00001d021607	2826.23	-1.28738	0.160418	-8.02516	1.01396e-15	2.07061e-14
1134	Zm00001d045396	290.291	3.50371	0.436773	8.0218	1.04205e-15	2.12609e-14
1135	Zm00001d015092	2509.85	2.98848	0.372722	8.01798	1.07498e-15	2.19135e-14
1136	Zm00001d010373	1113.73	3.68789	0.460388	8.0104	1.14332e-15	2.32861e-14
1137	Zm00001d048503	3526.84	2.25693	0.281852	8.00752	1.17049e-15	2.38184e-14
1138	Zm00001d029577	679.454	-1.8947	0.236623	-8.00728	1.17277e-15	2.3844e-14
1139	Zm00001d026223	10255.8	2.36281	0.29511	8.00652	1.18001e-15	2.39701e-14
1140	Zm00001d020531	510.386	3.89442	0.486628	8.00287	1.21554e-15	2.46701e-14
1141	Zm00001d038485	1617.61	1.82934	0.228737	7.99756	1.26908e-15	2.57342e-14
1142	Zm00001d012459	701.401	-1.63638	0.20465	-7.99599	1.28535e-15	2.60413e-14
1143	Zm00001d037849	1056.31	3.06492	0.38335	7.9951	1.29471e-15	2.62079e-14
1144	Zm00001d012553	493.291	-1.74369	0.218208	-7.99096	1.33893e-15	2.70794e-14
1145	Zm00001d020726	975.004	2.55135	0.319781	7.97841	1.4823e-15	2.99529e-14
1146	Zm00001d051611	263.665	3.16869	0.397354	7.97447	1.5304e-15	3.08978e-14
1147	Zm00001d014491	4544.41	4.57349	0.573558	7.97389	1.53755e-15	3.10151e-14
1148	Zm00001d038728	966.767	2.21477	0.277783	7.97301	1.5486e-15	3.12107e-14
1149	Zm00001d032155	8405.47	1.66	0.208228	7.97205	1.56068e-15	3.14269e-14
1150	Zm00001d025031	442.29	-1.95531	0.245331	-7.9701	1.58545e-15	3.18979e-14
1151	Zm00001d023479	2829.45	-1.5483	0.194267	-7.96996	1.58723e-15	3.19059e-14
1152	Zm00001d050493	959.771	2.22886	0.279684	7.96918	1.5973e-15	3.20804e-14
1153	Zm00001d030527	2261.08	1.5607	0.195862	7.96839	1.60753e-15	3.223e-14
1154	Zm00001d018618	833.924	4.0449	0.507616	7.96842	1.60712e-15	3.223e-14
1155	Zm00001d043243	1715.25	-1.53231	0.192372	-7.96534	1.64767e-15	3.30062e-14
1156	Zm00001d013641	794.411	4.09958	0.514732	7.9645	1.65896e-15	3.32036e-14
1157	Zm00001d017530	374.961	2.96924	0.372873	7.96315	1.67719e-15	3.35395e-14
1158	Zm00001d012391	3281.85	-1.76113	0.221213	-7.96125	1.7031e-15	3.40282e-14
1159	Zm00001d041748	2500.19	1.60004	0.20102	7.95961	1.72587e-15	3.44291e-14
1160	Zm00001d052123	270.778	1.76892	0.222237	7.95959	1.72614e-15	3.44291e-14
1161	Zm00001d024530	1969.99	-3.23641	0.406788	-7.95601	1.77678e-15	3.54085e-14
1162	Zm00001d008612	1174.23	2.12652	0.267333	7.95459	1.7973e-15	3.57868e-14
1163	Zm00001d012602	451.121	3.33854	0.419914	7.95053	1.85709e-15	3.69453e-14
1164	Zm00001d017382	344.679	-2.00161	0.251812	-7.94885	1.88247e-15	3.74182e-14
1165	Zm00001d051932	12451.7	-1.63298	0.205613	-7.94199	1.9896e-15	3.95136e-14
1166	Zm00001d012255	764.265	2.9803	0.375452	7.93789	2.05651e-15	4.08074e-14
1167	Zm00001d049277	238.672	2.77451	0.349599	7.93627	2.08347e-15	4.1307e-14
1168	Zm00001d025568	403.492	-2.73636	0.344809	-7.93589	2.08985e-15	4.13981e-14
1169	Zm00001d011649	3204.96	2.86014	0.360424	7.93548	2.09689e-15	4.15018e-14
1170	Zm00001d032897	1847.33	1.89855	0.239523	7.9264	2.25592e-15	4.46114e-14
1171	Zm00001d011751	542.993	3.83987	0.484526	7.925	2.28154e-15	4.50794e-14
1172	Zm00001d016898	918.93	1.4301	0.180459	7.92475	2.28607e-15	4.51304e-14
1173	Zm00001d002278	20867	1.95486	0.246719	7.92342	2.31059e-15	4.55756e-14
1174	Zm00001d017528	4142.02	2.38342	0.300829	7.92285	2.32134e-15	4.57485e-14
1175	Zm00001d038281	352.424	3.63982	0.459426	7.92254	2.32698e-15	4.58207e-14
1176	Zm00001d017288	336.651	5.15673	0.650968	7.92163	2.3441e-15	4.61186e-14
1177	Zm00001d046485	1429.03	-2.03799	0.25741	-7.91728	2.42756e-15	4.77201e-14
1178	Zm00001d011740	231.644	3.62033	0.457433	7.91446	2.48323e-15	4.87729e-14
1179	Zm00001d013603	2475.08	-1.44528	0.18262	-7.91413	2.48993e-15	4.8863e-14
1180	Zm00001d000112	1385.69	2.69028	0.340146	7.9092	2.59052e-15	5.0794e-14
1181	Zm00001d004543	4047.92	1.9309	0.244151	7.90865	2.60192e-15	5.09744e-14
1182	Zm00001d031671	3844.9	2.22838	0.281787	7.90803	2.61486e-15	5.11845e-14
1183	Zm00001d042943	3166.31	2.13445	0.269933	7.90734	2.62945e-15	5.14265e-14
1184	Zm00001d038466	168.641	3.54727	0.448649	7.90656	2.64595e-15	5.17056e-14
1185	Zm00001d047581	3093.71	1.66147	0.210162	7.90567	2.66486e-15	5.20311e-14
1186	Zm00001d034818	5376.76	1.55426	0.19661	7.90531	2.6726e-15	5.21383e-14
1187	Zm00001d035434	746.061	3.30285	0.417991	7.90174	2.7504e-15	5.36107e-14
1188	Zm00001d034877	751.556	-2.7904	0.353163	-7.90117	2.763e-15	5.38111e-14
1189	Zm00001d042090	349.716	-1.84803	0.233973	-7.89848	2.82321e-15	5.49374e-14
1190	Zm00001d026060	2523.96	3.51657	0.445384	7.89559	2.88955e-15	5.61812e-14
1191	Zm00001d040312	1082.89	-4.34232	0.550226	-7.89188	2.9767e-15	5.7827e-14
1192	Zm00001d012212	883.835	-2.55778	0.324235	-7.88866	3.05443e-15	5.92871e-14
1193	Zm00001d029059	8701.38	-1.3162	0.166899	-7.88625	3.11396e-15	6.0392e-14
1194	Zm00001d029442	2860.19	2.27515	0.288503	7.88605	3.1191e-15	6.0441e-14
1195	Zm00001d041914	2201.06	-1.40734	0.178468	-7.88568	3.12821e-15	6.05669e-14
1196	Zm00001d014455	355.508	3.77623	0.478986	7.88379	3.17588e-15	6.14384e-14
1197	Zm00001d025960	471.733	3.14895	0.399515	7.88193	3.22353e-15	6.23081e-14
1198	Zm00001d052107	1172.02	-1.61128	0.204441	-7.8814	3.23732e-15	6.25225e-14
1199	Zm00001d050365	1212.1	2.35543	0.299003	7.87762	3.33669e-15	6.43877e-14
1200	Zm00001d003349	567.437	-1.54457	0.196089	-7.87686	3.35706e-15	6.47268e-14
1201	Zm00001d033623	2889.3	-2.56544	0.325761	-7.87522	3.40154e-15	6.55299e-14
1202	Zm00001d036224	334.998	4.02246	0.510912	7.87309	3.45992e-15	6.65992e-14
1203	Zm00001d039771	586.309	-1.56491	0.198935	-7.86642	3.64948e-15	7.01895e-14
1204	Zm00001d043156	1343.74	1.58187	0.201154	7.86399	3.721e-15	7.15055e-14
1205	Zm00001d052492	962.565	2.81762	0.3586	7.85726	3.92637e-15	7.53895e-14
1206	Zm00001d033976	2112.2	2.38792	0.303942	7.85651	3.94993e-15	7.5779e-14
1207	Zm00001d022550	3323.19	-1.82209	0.231951	-7.8555	3.98171e-15	7.63255e-14
1208	Zm00001d048127	1031.21	-1.40486	0.178842	-7.8553	3.98832e-15	7.63888e-14
1209	Zm00001d015426	7326.7	2.23923	0.285112	7.85385	4.03467e-15	7.72127e-14
1210	Zm00001d051754	16008.2	-1.39697	0.177909	-7.85215	4.08971e-15	7.82013e-14
1211	Zm00001d024242	5914.88	1.27625	0.162547	7.85157	4.10858e-15	7.84973e-14
1212	Zm00001d025933	451.338	3.59572	0.458079	7.84956	4.17501e-15	7.97006e-14
1213	Zm00001d019957	460.809	2.63955	0.336392	7.84666	4.27256e-15	8.14957e-14
1214	Zm00001d049160	2141.7	1.41495	0.180331	7.84643	4.2805e-15	8.15798e-14
1215	Zm00001d009795	9753.94	2.05502	0.261952	7.84503	4.3285e-15	8.24268e-14
1216	Zm00001d045064	1053.31	2.15901	0.275538	7.83562	4.66521e-15	8.87656e-14
1217	Zm00001d000116	5135.07	1.34754	0.17205	7.83228	4.79092e-15	9.10827e-14
1218	Zm00001d050048	506.724	3.6427	0.465208	7.83025	4.86912e-15	9.24933e-14
1219	Zm00001d036831	869.674	1.60343	0.204784	7.82989	4.88302e-15	9.26813e-14
1220	Zm00001d037384	8907.23	2.1283	0.271845	7.82907	4.91493e-15	9.32105e-14
1221	Zm00001d043249	3378.35	1.37218	0.175274	7.82879	4.92572e-15	9.33385e-14
1222	Zm00001d021836	908.695	3.36424	0.429821	7.82708	4.99314e-15	9.45387e-14
1223	Zm00001d006329	3597.5	1.74881	0.223569	7.82223	5.18977e-15	9.81812e-14
1224	Zm00001d050104	420.155	-2.94548	0.376668	-7.81983	5.28942e-15	9.99848e-14
1225	Zm00001d030843	743.484	-2.52517	0.322952	-7.81903	5.32318e-15	1.00541e-13
1226	Zm00001d031437	15055.6	-1.26542	0.161881	-7.81699	5.41028e-15	1.02102e-13
1227	Zm00001d015504	1257.07	-1.45371	0.185993	-7.81593	5.45569e-15	1.02876e-13
1228	Zm00001d029688	152.17	2.65411	0.339623	7.81488	5.50148e-15	1.03655e-13
1229	Zm00001d028451	295.841	3.82161	0.489325	7.80997	5.72037e-15	1.07691e-13
1230	Zm00001d048953	1518.19	2.63639	0.337591	7.80944	5.74426e-15	1.08053e-13
1231	Zm00001d003380	2375.49	-3.87555	0.496299	-7.80891	5.76854e-15	1.08333e-13
1232	Zm00001d043875	530.955	2.51694	0.322315	7.80895	5.76663e-15	1.08333e-13
1233	Zm00001d025021	606.931	-1.73173	0.221865	-7.80533	5.93464e-15	1.11362e-13
1234	Zm00001d018796	317.082	2.21031	0.283336	7.80102	6.14102e-15	1.15142e-13
1235	Zm00001d044604	2376.48	2.27993	0.292267	7.80083	6.14993e-15	1.15215e-13
1236	Zm00001d012274	774.621	5.37591	0.689162	7.80065	6.15905e-15	1.15293e-13
1237	Zm00001d003645	1176.52	-1.76799	0.226926	-7.79104	6.646e-15	1.24308e-13
1238	Zm00001d047081	4581.07	1.73542	0.22276	7.79055	6.67156e-15	1.24685e-13
1239	Zm00001d016072	2550.74	2.32746	0.298965	7.78504	6.96908e-15	1.3014e-13
1240	Zm00001d002690	31391	2.33247	0.299711	7.78241	7.1158e-15	1.32773e-13
1241	Zm00001d013210	516.276	2.23961	0.288058	7.77486	7.55328e-15	1.40822e-13
1242	Zm00001d028004	2991.27	1.7751	0.22834	7.77391	7.60975e-15	1.41761e-13
1243	Zm00001d038792	1176.9	1.91411	0.246231	7.77364	7.6264e-15	1.41957e-13
1244	Zm00001d029201	1276.83	1.44594	0.186023	7.77291	7.67027e-15	1.42658e-13
1245	Zm00001d048799	220.643	2.79978	0.360225	7.7723	7.70763e-15	1.43238e-13
1246	Zm00001d010714	3430.47	-1.35781	0.174712	-7.77172	7.74268e-15	1.43774e-13
1247	Zm00001d048004	1093.36	-4.6083	0.593202	-7.76852	7.94092e-15	1.47337e-13
1248	Zm00001d033787	1419.25	1.26471	0.162863	7.76547	8.13405e-15	1.50799e-13
1249	Zm00001d038706	237.077	3.68256	0.474617	7.759	8.56006e-15	1.5857e-13
1250	Zm00001d040619	357.748	4.03853	0.520723	7.75563	8.79054e-15	1.62709e-13
1251	Zm00001d049910	2796.83	2.37297	0.30635	7.74596	9.48644e-15	1.7545e-13
1252	Zm00001d044399	487.073	3.92082	0.506206	7.74549	9.52119e-15	1.75952e-13
1253	Zm00001d015637	766.412	2.85137	0.368139	7.74537	9.53005e-15	1.75975e-13
1254	Zm00001d031801	2231.32	2.48738	0.321499	7.73682	1.01933e-14	1.88073e-13
1255	Zm00001d018416	1914.39	-1.21454	0.156999	-7.73597	1.02614e-14	1.89178e-13
1256	Zm00001d009435	227.564	4.71626	0.609789	7.73424	1.04022e-14	1.9162e-13
1257	Zm00001d032973	7723	1.93255	0.249879	7.73395	1.04264e-14	1.91913e-13
1258	Zm00001d002139	904.063	2.11482	0.273484	7.7329	1.05122e-14	1.9334e-13
1259	Zm00001d050404	3263.14	-2.0636	0.266868	-7.73266	1.05321e-14	1.93551e-13
1260	Zm00001d017092	6956.78	1.762	0.227885	7.73198	1.05882e-14	1.94429e-13
1261	Zm00001d045361	152.491	2.60314	0.336784	7.72942	1.08036e-14	1.98226e-13
1262	Zm00001d011197	2139.63	2.94284	0.380748	7.7291	1.08306e-14	1.98564e-13
1263	Zm00001d002788	168.286	2.95727	0.382633	7.72872	1.08634e-14	1.99007e-13
1264	Zm00001d018364	287.062	3.44136	0.445458	7.72543	1.11473e-14	2.04046e-13
1265	Zm00001d052845	2794.15	-1.86326	0.241197	-7.72504	1.11814e-14	2.04509e-13
1266	Zm00001d009932	790.953	2.43487	0.31527	7.72311	1.13526e-14	2.07477e-13
1267	Zm00001d000308	185.635	3.35172	0.434122	7.72069	1.15705e-14	2.11292e-13
1268	Zm00001d002323	5153.26	-1.5255	0.1976	-7.72013	1.1621e-14	2.12046e-13
1269	Zm00001d044430	1111.18	2.59939	0.336712	7.71992	1.16406e-14	2.12237e-13
1270	Zm00001d038861	844.526	-2.02886	0.262821	-7.71955	1.16738e-14	2.12675e-13
1271	Zm00001d032331	2874.96	2.11507	0.274002	7.71919	1.17076e-14	2.13122e-13
1272	Zm00001d014617	43817.8	1.43695	0.186169	7.71848	1.17722e-14	2.1413e-13
1273	Zm00001d004564	23285.5	1.68649	0.218574	7.71589	1.20136e-14	2.1835e-13
1274	Zm00001d039575	1169.09	2.03218	0.263548	7.71085	1.24984e-14	2.26982e-13
1275	Zm00001d038161	1544.74	1.84547	0.239352	7.71027	1.25549e-14	2.2783e-13
1276	Zm00001d050099	984.889	2.41117	0.31276	7.70933	1.2648e-14	2.2934e-13
1277	Zm00001d029389	123.506	3.30993	0.42941	7.7081	1.27702e-14	2.31374e-13
1278	Zm00001d033296	553.674	2.03379	0.263959	7.70494	1.309e-14	2.36983e-13
1279	Zm00001d046765	375.454	2.27037	0.294682	7.70448	1.3138e-14	2.37665e-13
1280	Zm00001d006360	3484.29	1.6722	0.217048	7.7043	1.31566e-14	2.37815e-13
1281	Zm00001d021829	600.903	-1.30937	0.170074	-7.69887	1.37274e-14	2.47939e-13
1282	Zm00001d036877	2702.64	2.2337	0.290161	7.69814	1.38056e-14	2.49158e-13
1283	Zm00001d014625	3120.23	1.59292	0.207038	7.69384	1.42779e-14	2.5748e-13
1284	Zm00001d034564	1010.43	1.8918	0.245939	7.69214	1.44691e-14	2.60725e-13
1285	Zm00001d051812	656.366	-1.49603	0.194494	-7.6919	1.44971e-14	2.60824e-13
1286	Zm00001d044812	3199.69	-1.86006	0.241819	-7.69196	1.44902e-14	2.60824e-13
1287	Zm00001d045844	2244.96	-1.28763	0.16747	-7.68871	1.4862e-14	2.67182e-13
1288	Zm00001d016271	280.555	1.84698	0.240364	7.68409	1.54084e-14	2.76789e-13
1289	Zm00001d051468	261.27	3.91071	0.508984	7.68337	1.54957e-14	2.78141e-13
1290	Zm00001d028880	6295.78	1.5584	0.202851	7.68251	1.55998e-14	2.79794e-13
1291	Zm00001d031729	149.047	2.06258	0.268485	7.68228	1.56282e-14	2.80086e-13
1292	Zm00001d026070	301.813	2.56116	0.333492	7.67984	1.59292e-14	2.85259e-13
1293	Zm00001d042580	596.45	3.29753	0.429541	7.67688	1.63009e-14	2.91463e-13
1294	Zm00001d048353	828.534	2.20289	0.286951	7.67691	1.62973e-14	2.91463e-13
1295	Zm00001d002762	1000.25	2.22702	0.290101	7.67673	1.63202e-14	2.91583e-13
1296	Zm00001d029424	309.431	-1.88961	0.246222	-7.67439	1.6621e-14	2.96728e-13
1297	Zm00001d002565	185.688	3.44796	0.449449	7.67153	1.69956e-14	3.03182e-13
1298	Zm00001d014467	9685.3	2.85898	0.372784	7.66925	1.73009e-14	3.0839e-13
1299	Zm00001d024778	273.939	3.09407	0.403457	7.6689	1.73473e-14	3.08979e-13
1300	Zm00001d010698	2754.06	1.31609	0.171634	7.66796	1.74755e-14	3.11023e-13
1301	Zm00001d014498	2032.16	2.88535	0.376483	7.66397	1.80265e-14	3.20584e-13
1302	Zm00001d018781	3674.91	1.62853	0.212517	7.66308	1.81531e-14	3.22588e-13
1303	Zm00001d034745	523.474	3.54911	0.463229	7.66169	1.83507e-14	3.25849e-13
1304	Zm00001d021494	384.85	3.8002	0.496045	7.66101	1.84475e-14	3.27316e-13
1305	Zm00001d013741	1968.06	2.28634	0.298475	7.66008	1.85811e-14	3.29434e-13
1306	Zm00001d032419	199.415	2.65783	0.347002	7.65942	1.86773e-14	3.30886e-13
1307	Zm00001d042560	1249.68	-2.77821	0.36281	-7.65748	1.8961e-14	3.35654e-13
1308	Zm00001d011398	359.779	-2.06959	0.270479	-7.65157	1.98539e-14	3.51192e-13
1309	Zm00001d036615	213.463	2.35786	0.308173	7.6511	1.99275e-14	3.52224e-13
1310	Zm00001d015268	650.648	2.77257	0.362487	7.64874	2.02957e-14	3.58459e-13
1311	Zm00001d019150	242.23	2.80596	0.366876	7.64824	2.03749e-14	3.59583e-13
1312	Zm00001d003451	157.74	-3.67503	0.480522	-7.64799	2.04152e-14	3.60019e-13
1313	Zm00001d037743	852.738	1.64927	0.215685	7.64666	2.06266e-14	3.63472e-13
1314	Zm00001d042049	2920.06	1.99033	0.260345	7.64495	2.09023e-14	3.67769e-13
1315	Zm00001d036764	1384.46	-1.29758	0.169729	-7.64499	2.08954e-14	3.67769e-13
1316	Zm00001d018473	2062.44	-2.83725	0.371237	-7.6427	2.1272e-14	3.7399e-13
1317	Zm00001d013595	4391.76	-1.50559	0.197052	-7.64057	2.16267e-14	3.79937e-13
1318	Zm00001d045138	2179.47	2.66604	0.348945	7.64029	2.16732e-14	3.80464e-13
1319	Zm00001d027330	649.517	3.25368	0.425945	7.63874	2.19363e-14	3.84792e-13
1320	Zm00001d047203	4254.12	1.59898	0.20938	7.63676	2.2276e-14	3.90454e-13
1321	Zm00001d038420	182.179	2.62453	0.34369	7.63633	2.23509e-14	3.91471e-13
1322	Zm00001d014157	3344.2	1.76614	0.231369	7.63344	2.28566e-14	4.00024e-13
1323	Zm00001d035761	4864.46	1.18303	0.155018	7.63161	2.31848e-14	4.05463e-13
1324	Zm00001d021882	6999.28	2.26983	0.297486	7.63004	2.3469e-14	4.10122e-13
1325	Zm00001d021246	389.116	-1.97124	0.258362	-7.62975	2.3521e-14	4.10721e-13
1326	Zm00001d021638	912.604	2.72388	0.357024	7.62941	2.35839e-14	4.11508e-13
1327	Zm00001d020631	151.401	3.75299	0.49219	7.62507	2.43896e-14	4.25247e-13
1328	Zm00001d047220	401.533	-2.54525	0.333849	-7.62395	2.46028e-14	4.28641e-13
1329	Zm00001d021764	2425.15	1.82363	0.239201	7.62383	2.4626e-14	4.28722e-13
1330	Zm00001d048507	3570.78	1.26115	0.165474	7.62142	2.50899e-14	4.36469e-13
1331	Zm00001d026303	132.122	-2.75118	0.361059	-7.61975	2.54159e-14	4.41809e-13
1332	Zm00001d045398	4007.5	1.95423	0.25656	7.61704	2.59559e-14	4.50857e-13
1333	Zm00001d004539	464.414	3.59696	0.472383	7.61451	2.64698e-14	4.59439e-13
1334	Zm00001d029664	3132.7	-1.38487	0.18194	-7.61167	2.70572e-14	4.69063e-13
1335	Zm00001d017441	660.016	2.54296	0.334088	7.61164	2.70648e-14	4.69063e-13
1336	Zm00001d033369	3298	-3.70929	0.487571	-7.60769	2.79046e-14	4.83254e-13
1337	Zm00001d022637	429.361	2.8238	0.371189	7.60743	2.79596e-14	4.83845e-13
1338	Zm00001d015804	2301.54	1.27519	0.16763	7.60719	2.80125e-14	4.84398e-13
1339	Zm00001d018491	1025.86	2.14658	0.282263	7.60492	2.85088e-14	4.92612e-13
1340	Zm00001d009858	7390.97	1.76433	0.232002	7.60482	2.85302e-14	4.92614e-13
1341	Zm00001d027888	390.415	2.33059	0.306482	7.60431	2.8642e-14	4.94176e-13
1342	Zm00001d046690	4934.44	2.53896	0.333916	7.60359	2.88019e-14	4.96564e-13
1343	Zm00001d038905	3913.15	2.07957	0.273532	7.60267	2.90081e-14	4.99748e-13
1344	Zm00001d026405	1952.99	2.72153	0.358123	7.59943	2.97435e-14	5.12035e-13
1345	Zm00001d020392	9361.48	-2.4906	0.328113	-7.59068	3.18237e-14	5.47439e-13
1346	Zm00001d006749	3254.74	-2.42433	0.319612	-7.58521	3.31942e-14	5.7059e-13
1347	Zm00001d048434	786.161	-4.32074	0.56964	-7.58504	3.32373e-14	5.70906e-13
1348	Zm00001d025681	1263.68	1.16646	0.153985	7.57516	3.58686e-14	6.15647e-13
1349	Zm00001d013834	2127.42	4.00874	0.529728	7.56755	3.80329e-14	6.52311e-13
1350	Zm00001d012437	3082.58	1.4014	0.185214	7.56638	3.83756e-14	6.577e-13
1351	Zm00001d044666	458.993	2.56737	0.339352	7.56551	3.86358e-14	6.6167e-13
1352	Zm00001d039255	3415.77	-1.33097	0.175956	-7.56424	3.90139e-14	6.67652e-13
1353	Zm00001d007164	1720.22	-2.12945	0.281533	-7.56379	3.91494e-14	6.69475e-13
1354	Zm00001d012889	127.692	3.21877	0.425642	7.56217	3.96415e-14	6.77389e-13
1355	Zm00001d038180	540.713	1.57894	0.208835	7.56069	4.00952e-14	6.84636e-13
1356	Zm00001d002607	10552.8	-3.09327	0.409295	-7.55754	4.10754e-14	7.00857e-13
1357	Zm00001d040212	366.46	3.30369	0.437693	7.54797	4.42111e-14	7.53805e-13
1358	Zm00001d027366	971.675	1.24482	0.164938	7.5472	4.44722e-14	7.57697e-13
1359	Zm00001d009810	2600.58	1.79783	0.238332	7.5434	4.57886e-14	7.79551e-13
1360	Zm00001d037103	3268.58	1.48457	0.19697	7.53702	4.80834e-14	8.18018e-13
1361	Zm00001d051316	1541.16	2.3766	0.315384	7.53559	4.86149e-14	8.26453e-13
1362	Zm00001d016277	280.922	-3.33879	0.443211	-7.53319	4.95138e-14	8.41117e-13
1363	Zm00001d020395	409.289	3.29	0.43674	7.53307	4.95623e-14	8.41323e-13
1364	Zm00001d045125	7937.37	1.73659	0.230582	7.53132	5.02317e-14	8.52061e-13
1365	Zm00001d006603	142.17	2.36197	0.313678	7.52992	5.07698e-14	8.60558e-13
1366	Zm00001d002796	1468.62	1.48823	0.197741	7.52613	5.22644e-14	8.85243e-13
1367	Zm00001d038764	448.765	2.99347	0.397895	7.52325	5.34292e-14	9.0431e-13
1368	Zm00001d020755	1023.44	2.40476	0.3197	7.52193	5.39727e-14	9.1284e-13
1369	Zm00001d033665	4028.17	1.45413	0.193349	7.52075	5.44641e-14	9.20478e-13
1370	Zm00001d032728	14497.1	2.18756	0.290907	7.51979	5.48638e-14	9.26558e-13
1371	Zm00001d038348	2412.16	2.42297	0.322217	7.51967	5.49147e-14	9.2674e-13
1372	Zm00001d042540	79985.8	2.40204	0.319464	7.51899	5.52021e-14	9.30912e-13
1373	Zm00001d045774	145.692	3.37368	0.448826	7.51666	5.61933e-14	9.46937e-13
1374	Zm00001d027221	180.046	2.55142	0.339588	7.51328	5.76623e-14	9.70984e-13
1375	Zm00001d014292	634.853	-1.40783	0.187397	-7.51254	5.79917e-14	9.75822e-13
1376	Zm00001d039256	497.295	2.98075	0.396802	7.51193	5.8263e-14	9.79673e-13
1377	Zm00001d002815	560.652	2.36626	0.315024	7.51136	5.85166e-14	9.83223e-13
1378	Zm00001d020974	6460.91	1.74975	0.232965	7.51076	5.87858e-14	9.8703e-13
1379	Zm00001d018759	125.494	2.81642	0.37518	7.50685	6.05668e-14	1.0162e-12
1380	Zm00001d038577	793.91	3.36634	0.448446	7.50666	6.06542e-14	1.01693e-12
1381	Zm00001d023969	595.905	-2.19741	0.292828	-7.50412	6.18442e-14	1.03613e-12
1382	Zm00001d043465	5139.76	1.3394	0.178598	7.49952	6.40535e-14	1.07236e-12
1383	Zm00001d046676	787.235	2.40649	0.32093	7.4985	6.45525e-14	1.07994e-12
1384	Zm00001d002416	173.582	4.03556	0.538388	7.49562	6.59841e-14	1.10309e-12
1385	Zm00001d027854	827.211	3.09306	0.412843	7.49209	6.77855e-14	1.13238e-12
1386	Zm00001d009774	4036.82	1.41341	0.188721	7.4894	6.91877e-14	1.15498e-12
1387	Zm00001d006860	731.559	1.69364	0.226189	7.48772	7.00801e-14	1.16903e-12
1388	Zm00001d020332	312.106	4.27877	0.571614	7.48543	7.13133e-14	1.18874e-12
1389	Zm00001d036014	109.692	3.27887	0.438109	7.48416	7.20077e-14	1.19945e-12
1390	Zm00001d028098	1110.45	-1.28019	0.171102	-7.48206	7.31654e-14	1.21786e-12
1391	Zm00001d044120	609.309	1.74099	0.23278	7.47912	7.48213e-14	1.24364e-12
1392	Zm00001d038373	2786.25	1.66969	0.223246	7.47913	7.48139e-14	1.24364e-12
1393	Zm00001d039732	1352.79	2.02529	0.270848	7.47759	7.56967e-14	1.25728e-12
1394	Zm00001d029896	2524.53	1.65187	0.22098	7.47518	7.70995e-14	1.27966e-12
1395	Zm00001d048230	301.76	-3.35367	0.44866	-7.47485	7.72933e-14	1.28196e-12
1396	Zm00001d014835	409.188	1.9605	0.262316	7.47379	7.79151e-14	1.29135e-12
1397	Zm00001d018069	2258.47	2.15725	0.288654	7.47348	7.81007e-14	1.2935e-12
1398	Zm00001d005358	5059.78	-1.07072	0.143308	-7.47145	7.93161e-14	1.31269e-12
1399	Zm00001d020708	5027.23	1.57225	0.210473	7.47004	8.01702e-14	1.32587e-12
1400	Zm00001d012953	193.891	3.29822	0.441566	7.46937	8.05819e-14	1.33173e-12
1401	Zm00001d009707	4989.12	1.93751	0.259556	7.4647	8.34892e-14	1.37879e-12
1402	Zm00001d047750	256.016	3.31736	0.444434	7.46425	8.37784e-14	1.38258e-12
1403	Zm00001d009549	593.862	2.27694	0.305157	7.46153	8.55218e-14	1.41035e-12
1404	Zm00001d039108	2333.13	-2.83644	0.380212	-7.46016	8.64191e-14	1.42413e-12
1405	Zm00001d038066	231.408	3.8819	0.520401	7.45944	8.68942e-14	1.43094e-12
1406	Zm00001d002313	3058.45	-1.54649	0.207394	-7.45678	8.86648e-14	1.45906e-12
1407	Zm00001d026636	839.95	2.74322	0.368124	7.4519	9.20081e-14	1.513e-12
1408	Zm00001d033619	1111.18	1.66227	0.223123	7.45002	9.33256e-14	1.53358e-12
1409	Zm00001d015969	1774.44	1.96678	0.264002	7.44987	9.3432e-14	1.53424e-12
1410	Zm00001d049042	3723.88	1.13291	0.152081	7.44939	9.37718e-14	1.53872e-12
1411	Zm00001d025067	2241.66	2.54612	0.341885	7.4473	9.52694e-14	1.56219e-12
1412	Zm00001d037196	683.964	-2.30191	0.309134	-7.44633	9.59718e-14	1.57259e-12
1413	Zm00001d005674	717.409	-1.75836	0.23618	-7.445	9.69416e-14	1.58672e-12
1414	Zm00001d013705	2946.46	-1.56977	0.210849	-7.44496	9.69712e-14	1.58672e-12
1415	Zm00001d006506	420.788	-2.10453	0.282719	-7.44391	9.77517e-14	1.59836e-12
1416	Zm00001d005607	755.313	1.40458	0.188801	7.43947	1.01091e-13	1.65179e-12
1417	Zm00001d042901	400.71	3.8895	0.522963	7.43743	1.02661e-13	1.67627e-12
1418	Zm00001d051589	7168.01	1.78359	0.239937	7.43357	1.05706e-13	1.72477e-12
1419	Zm00001d029884	300.764	2.36437	0.318142	7.43181	1.07125e-13	1.74565e-12
1420	Zm00001d009608	301.688	2.53242	0.340755	7.43179	1.07137e-13	1.74565e-12
1421	Zm00001d029814	4297.54	2.85569	0.38426	7.43166	1.07244e-13	1.74617e-12
1422	Zm00001d012287	596.493	2.10535	0.283373	7.42961	1.08917e-13	1.77217e-12
1423	Zm00001d035475	2009.36	1.31856	0.177513	7.42798	1.10267e-13	1.79287e-12
1424	Zm00001d031131	1564.71	1.74558	0.235011	7.42765	1.10543e-13	1.79609e-12
1425	Zm00001d016933	263.953	2.85874	0.384946	7.42634	1.11641e-13	1.81156e-12
1426	Zm00001d045728	1398.44	-1.99959	0.269256	-7.42633	1.11652e-13	1.81156e-12
1427	Zm00001d038358	358.749	-1.64661	0.221765	-7.42503	1.12755e-13	1.82818e-12
1428	Zm00001d032815	7608.41	-1.22134	0.164514	-7.42393	1.13692e-13	1.84208e-12
1429	Zm00001d048693	220.177	2.49417	0.336042	7.42218	1.15208e-13	1.86534e-12
1430	Zm00001d048829	888.849	-2.42326	0.326603	-7.41958	1.17494e-13	1.90102e-12
1431	Zm00001d025616	3606.36	1.31064	0.176654	7.41924	1.17798e-13	1.90461e-12
1432	Zm00001d045192	11039.8	-2.02167	0.272718	-7.41303	1.23445e-13	1.99451e-12
1433	Zm00001d047532	900.165	2.59284	0.349792	7.4125	1.2394e-13	2.00111e-12
1434	Zm00001d014919	560.624	2.26475	0.305613	7.41051	1.25812e-13	2.02993e-12
1435	Zm00001d044176	856.83	-1.76896	0.238766	-7.40877	1.27476e-13	2.05533e-12
1436	Zm00001d023830	6045.21	1.65093	0.222864	7.4078	1.28411e-13	2.06897e-12
1437	Zm00001d016095	353.704	-3.5352	0.477257	-7.40733	1.28865e-13	2.07484e-12
1438	Zm00001d018077	1549.54	2.0126	0.271788	7.40504	1.31114e-13	2.10959e-12
1439	Zm00001d048047	2857.51	-1.46526	0.197987	-7.4008	1.35367e-13	2.17651e-12
1440	Zm00001d006588	815.324	1.98897	0.268895	7.3968	1.39507e-13	2.24151e-12
1441	Zm00001d040029	2194.21	1.3078	0.176818	7.39634	1.39992e-13	2.24774e-12
1442	Zm00001d053067	2994.49	1.1603	0.156901	7.39511	1.41289e-13	2.26699e-12
1443	Zm00001d027739	176.65	2.48498	0.336173	7.39196	1.44679e-13	2.31977e-12
1444	Zm00001d018803	1330.38	3.35139	0.453751	7.38595	1.51365e-13	2.42527e-12
1445	Zm00001d048054	12498	1.83034	0.247817	7.38586	1.51468e-13	2.42527e-12
1446	Zm00001d037610	383.579	2.63317	0.356522	7.38572	1.51634e-13	2.42625e-12
1447	Zm00001d020552	624.348	3.1101	0.421314	7.38191	1.56038e-13	2.49499e-12
1448	Zm00001d019944	2399.86	1.92598	0.260977	7.37988	1.58433e-13	2.53154e-12
1449	Zm00001d023813	5609.9	1.66089	0.225133	7.3774	1.61415e-13	2.5774e-12
1450	Zm00001d052792	1889.83	1.83698	0.249088	7.3748	1.64589e-13	2.62627e-12
1451	Zm00001d033778	165.262	3.24412	0.440015	7.37274	1.67159e-13	2.66544e-12
1452	Zm00001d018799	397.918	2.75807	0.374219	7.3702	1.70378e-13	2.7149e-12
1453	Zm00001d022643	216.297	-3.9078	0.530594	-7.36496	1.77201e-13	2.82169e-12
1454	Zm00001d013849	1909.53	3.87667	0.526603	7.36166	1.81637e-13	2.89032e-12
1455	Zm00001d021779	200.399	2.10819	0.28642	7.36049	1.83243e-13	2.91132e-12
1456	Zm00001d045188	937.85	1.4413	0.195817	7.36042	1.83334e-13	2.91132e-12
1457	Zm00001d047462	2378.09	1.12767	0.153204	7.36059	1.83103e-13	2.91132e-12
1458	Zm00001d017746	632.295	1.93252	0.262572	7.35997	1.83954e-13	2.91916e-12
1459	Zm00001d045323	19959.6	1.01257	0.137624	7.35751	1.87369e-13	2.97131e-12
1460	Zm00001d035285	1348.42	-1.17293	0.159432	-7.35693	1.88195e-13	2.98237e-12
1461	Zm00001d052380	8654.52	-1.55854	0.211873	-7.35604	1.89445e-13	3.00013e-12
1462	Zm00001d013825	771.629	2.98412	0.405732	7.35489	1.91086e-13	3.02405e-12
1463	Zm00001d035157	561.581	2.44957	0.333118	7.35345	1.9316e-13	3.05479e-12
1464	Zm00001d027684	337.978	2.7997	0.380834	7.3515	1.95997e-13	3.09754e-12
1465	Zm00001d030697	941.901	-1.44224	0.196228	-7.34981	1.98486e-13	3.13472e-12
1466	Zm00001d011964	2166.77	2.00718	0.273111	7.34932	1.9922e-13	3.14417e-12
1467	Zm00001d018404	2629.95	2.07661	0.282619	7.34774	2.01591e-13	3.17942e-12
1468	Zm00001d012043	970.177	-1.7927	0.24403	-7.34621	2.03905e-13	3.21373e-12
1469	Zm00001d041323	1157.38	-2.04055	0.277775	-7.34604	2.04164e-13	3.21562e-12
1470	Zm00001d006331	690.146	1.30652	0.177857	7.3459	2.0438e-13	3.21682e-12
1471	Zm00001d037847	186.501	2.22474	0.302881	7.34526	2.0536e-13	3.23005e-12
1472	Zm00001d022553	1387.33	3.04698	0.414867	7.34447	2.06572e-13	3.24691e-12
1473	Zm00001d003848	524.393	1.40695	0.191602	7.34312	2.08675e-13	3.27775e-12
1474	Zm00001d033039	8324.86	-1.2659	0.17248	-7.33941	2.14543e-13	3.36762e-12
1475	Zm00001d011405	6184.83	-1.17855	0.160603	-7.33825	2.16403e-13	3.39452e-12
1476	Zm00001d030834	594.822	-4.22584	0.575892	-7.33789	2.16984e-13	3.40132e-12
1477	Zm00001d006066	95.7795	-3.06862	0.418209	-7.33752	2.1758e-13	3.40836e-12
1478	Zm00001d053432	1180.73	2.42483	0.330486	7.33715	2.18197e-13	3.41571e-12
1479	Zm00001d044056	622.09	-2.37961	0.324406	-7.33527	2.21273e-13	3.46152e-12
1480	Zm00001d039866	2830.14	2.08987	0.284913	7.33512	2.21531e-13	3.46321e-12
1481	Zm00001d019956	1110.3	1.67741	0.228716	7.33401	2.23366e-13	3.48955e-12
1482	Zm00001d034807	15134	1.09895	0.149938	7.32935	2.3128e-13	3.61075e-12
1483	Zm00001d020312	780.98	-2.51762	0.343541	-7.32845	2.32824e-13	3.63241e-12
1484	Zm00001d009144	2318.45	-1.18834	0.162158	-7.32831	2.33077e-13	3.63389e-12
1485	Zm00001d053765	29484.7	1.14494	0.156265	7.32693	2.35484e-13	3.66894e-12
1486	Zm00001d037513	16910.3	2.85349	0.389523	7.32558	2.37866e-13	3.70357e-12
1487	Zm00001d032744	4321.85	-1.2911	0.176259	-7.32504	2.38836e-13	3.71618e-12
1488	Zm00001d038585	978.946	2.82307	0.385435	7.32436	2.40038e-13	3.73237e-12
1489	Zm00001d020434	1580.85	2.86914	0.39186	7.32184	2.44601e-13	3.80076e-12
1490	Zm00001d027363	736.292	2.76151	0.377217	7.32074	2.466e-13	3.82924e-12
1491	Zm00001d006875	154.479	-2.70683	0.369803	-7.31965	2.48611e-13	3.85789e-12
1492	Zm00001d036489	439.081	1.76457	0.241087	7.31926	2.49342e-13	3.86664e-12
1493	Zm00001d038388	199.414	-2.53457	0.346299	-7.31902	2.49788e-13	3.87096e-12
1494	Zm00001d047211	196.93	3.25179	0.444401	7.31724	2.5313e-13	3.92013e-12
1495	Zm00001d004929	7777.64	-2.06804	0.282664	-7.31624	2.55023e-13	3.9468e-12
1496	Zm00001d044620	978.819	-1.3981	0.191113	-7.31557	2.56284e-13	3.96366e-12
1497	Zm00001d020100	114.867	-2.30492	0.315078	-7.31539	2.56641e-13	3.96654e-12
1498	Zm00001d039614	1829.66	1.16572	0.159384	7.31392	2.59459e-13	4.00741e-12
1499	Zm00001d051250	2288.58	1.14239	0.156198	7.31375	2.59784e-13	4.00976e-12
1500	Zm00001d037480	3678.41	2.96048	0.404839	7.31273	2.61768e-13	4.03574e-12
1501	Zm00001d010697	564.338	-4.33095	0.59225	-7.31271	2.61817e-13	4.03574e-12
1502	Zm00001d034761	11538.6	1.36352	0.186467	7.31238	2.62457e-13	4.04293e-12
1503	Zm00001d052928	3111.36	1.27937	0.175042	7.30893	2.69278e-13	4.14524e-12
1504	Zm00001d016363	3812	1.3473	0.184392	7.3067	2.73784e-13	4.21179e-12
1505	Zm00001d028096	2007.11	-1.2361	0.169222	-7.30463	2.78033e-13	4.27432e-12
1506	Zm00001d001894	7519.3	-4.25114	0.582019	-7.30413	2.79059e-13	4.28724e-12
1507	Zm00001d048185	1120.06	-2.92488	0.40076	-7.29835	2.91325e-13	4.47271e-12
1508	Zm00001d006328	2804.37	1.87592	0.257248	7.29226	3.04802e-13	4.67653e-12
1509	Zm00001d052154	186.827	3.41263	0.468045	7.29125	3.07099e-13	4.70865e-12
1510	Zm00001d007877	1149.54	-1.86164	0.255368	-7.29004	3.09873e-13	4.74804e-12
1511	Zm00001d031805	525.364	1.40579	0.192843	7.28979	3.10441e-13	4.75359e-12
1512	Zm00001d004413	4833.92	1.77058	0.242945	7.28799	3.14613e-13	4.81428e-12
1513	Zm00001d016826	2681.89	1.49417	0.205096	7.28524	3.21099e-13	4.91028e-12
1514	Zm00001d048616	1496.48	1.37319	0.188513	7.28432	3.23297e-13	4.94063e-12
1515	Zm00001d025296	246.635	3.06287	0.420623	7.28175	3.29519e-13	5.03239e-12
1516	Zm00001d020607	508.771	2.67376	0.367296	7.27959	3.34839e-13	5.11026e-12
1517	Zm00001d008196	270.637	3.24212	0.445582	7.27615	3.43476e-13	5.23863e-12
1518	Zm00001d032894	5508.13	-1.07751	0.148092	-7.27593	3.44054e-13	5.24399e-12
1519	Zm00001d052252	1775.22	2.58663	0.355614	7.2737	3.4976e-13	5.32745e-12
1520	Zm00001d002122	3482.39	1.44301	0.198395	7.27339	3.50566e-13	5.33622e-12
1521	Zm00001d053135	732.641	2.31279	0.318015	7.27258	3.52697e-13	5.36512e-12
1522	Zm00001d037315	2526.29	-1.88906	0.25977	-7.27206	3.54043e-13	5.37903e-12
1523	Zm00001d012590	1344.91	1.87825	0.258284	7.27205	3.54076e-13	5.37903e-12
1524	Zm00001d002025	799.22	-2.31609	0.318497	-7.27195	3.54339e-13	5.37948e-12
1525	Zm00001d048294	140.96	2.57265	0.353824	7.27099	3.56865e-13	5.41429e-12
1526	Zm00001d045051	667.382	3.07364	0.422894	7.26812	3.64529e-13	5.52694e-12
1527	Zm00001d002992	457.123	1.93924	0.266974	7.26377	3.76446e-13	5.70389e-12
1528	Zm00001d003744	159.696	2.87079	0.395293	7.26243	3.80192e-13	5.75687e-12
1529	Zm00001d010049	6662.4	-2.52007	0.347112	-7.26011	3.8678e-13	5.85279e-12
1530	Zm00001d013307	1346.81	-1.25878	0.173393	-7.25968	3.8802e-13	5.86772e-12
1531	Zm00001d042481	240.006	2.57811	0.355133	7.25956	3.88363e-13	5.86908e-12
1532	Zm00001d021192	718.889	-2.50246	0.344744	-7.2589	3.90261e-13	5.89391e-12
1533	Zm00001d038504	1654.84	-1.72393	0.237513	-7.25824	3.92158e-13	5.9187e-12
1534	Zm00001d011840	474.866	4.07244	0.561484	7.253	4.07648e-13	6.14847e-12
1535	Zm00001d003197	214.292	4.32244	0.596009	7.25231	4.09725e-13	6.17576e-12
1536	Zm00001d010018	1041.24	-3.78461	0.522073	-7.2492	4.19244e-13	6.31513e-12
1537	Zm00001d051239	148.34	4.0396	0.557287	7.24869	4.20823e-13	6.33068e-12
1538	Zm00001d037540	22008.3	1.39089	0.191881	7.24872	4.20722e-13	6.33068e-12
1539	Zm00001d046936	2311.55	1.38073	0.190517	7.2473	4.25171e-13	6.39194e-12
1540	Zm00001d002550	476.42	2.90188	0.400737	7.24135	4.44251e-13	6.67443e-12
1541	Zm00001d014842	201.975	4.03848	0.557754	7.24062	4.46635e-13	6.70591e-12
1542	Zm00001d051675	2177.93	2.12237	0.293173	7.2393	4.50992e-13	6.76693e-12
1543	Zm00001d018080	8848.61	2.71161	0.374692	7.2369	4.59047e-13	6.88332e-12
1544	Zm00001d008727	3234.59	1.78728	0.247049	7.23451	4.67228e-13	7.00146e-12
1545	Zm00001d051829	374.328	2.18794	0.302452	7.23399	4.69001e-13	7.02349e-12
1546	Zm00001d038101	4243.99	2.32811	0.321889	7.23264	4.73704e-13	7.08933e-12
1547	Zm00001d053568	277.626	2.12217	0.293433	7.23221	4.75195e-13	7.10704e-12
1548	Zm00001d037708	271.542	3.79606	0.525082	7.22946	4.84912e-13	7.24768e-12
1549	Zm00001d040730	1034.31	2.36488	0.327158	7.22855	4.88177e-13	7.29177e-12
1550	Zm00001d043477	572.511	3.94708	0.546053	7.22839	4.88767e-13	7.29588e-12
1551	Zm00001d020460	1885.03	-1.82451	0.252455	-7.22706	4.93553e-13	7.36256e-12
1552	Zm00001d034263	92.3636	-3.07607	0.42575	-7.22506	5.00887e-13	7.46716e-12
1553	Zm00001d012998	3596.38	1.24524	0.172357	7.22474	5.02061e-13	7.47984e-12
1554	Zm00001d045298	1604.82	3.6774	0.509073	7.22372	5.05829e-13	7.53112e-12
1555	Zm00001d002021	221.562	3.13349	0.433895	7.22176	5.13173e-13	7.63187e-12
1556	Zm00001d000681	91.1557	2.7599	0.382166	7.22174	5.13256e-13	7.63187e-12
1557	Zm00001d006209	293.282	-2.52152	0.349208	-7.22068	5.17277e-13	7.68673e-12
1558	Zm00001d029806	999.378	-2.37824	0.329411	-7.21968	5.21107e-13	7.73867e-12
1559	Zm00001d005271	3188.29	1.54041	0.213384	7.21895	5.23895e-13	7.77509e-12
1560	Zm00001d042777	375.544	-2.15059	0.297954	-7.21786	5.28103e-13	7.83251e-12
1561	Zm00001d039240	104.097	2.91894	0.404436	7.21731	5.30274e-13	7.85967e-12
1562	Zm00001d032206	1376.05	2.89226	0.400772	7.21674	5.325e-13	7.88761e-12
1563	Zm00001d036439	2560.24	1.29121	0.178935	7.21607	5.35115e-13	7.92127e-12
1564	Zm00001d016248	5451.58	1.10969	0.153797	7.21524	5.38378e-13	7.96449e-12
1565	Zm00001d014613	5718.11	2.69031	0.372899	7.21458	5.41006e-13	7.99825e-12
1566	Zm00001d033717	1010.61	1.59576	0.221205	7.21396	5.43475e-13	8.02962e-12
1567	Zm00001d037297	1173	-1.64758	0.228503	-7.21032	5.58187e-13	8.24172e-12
1568	Zm00001d002871	8142.01	2.20753	0.30627	7.2078	5.68635e-13	8.39063e-12
1569	Zm00001d051163	751.646	3.3712	0.467732	7.20755	5.69687e-13	8.4008e-12
1570	Zm00001d028319	1314.94	-2.38183	0.330492	-7.2069	5.72386e-13	8.43522e-12
1571	Zm00001d038745	4408.22	-1.29395	0.179618	-7.20393	5.85033e-13	8.61611e-12
1572	Zm00001d002338	5028.33	1.66926	0.231831	7.20036	6.00556e-13	8.8391e-12
1573	Zm00001d034594	479.62	-2.03385	0.282519	-7.19898	6.06664e-13	8.92332e-12
1574	Zm00001d018976	8198.52	-1.48941	0.206946	-7.19707	6.15191e-13	9.04111e-12
1575	Zm00001d010954	8440.95	-1.10598	0.153672	-7.19701	6.15454e-13	9.04111e-12
1576	Zm00001d021705	3184.71	-3.74966	0.521089	-7.19582	6.20883e-13	9.11508e-12
1577	Zm00001d044315	15523.5	1.03667	0.144103	7.19398	6.2929e-13	9.23264e-12
1578	Zm00001d022489	4634.85	1.36135	0.189265	7.19282	6.34654e-13	9.30544e-12
1579	Zm00001d045973	323.895	-1.42656	0.198376	-7.19121	6.42179e-13	9.40981e-12
1580	Zm00001d002082	1351.33	-1.55952	0.216875	-7.19089	6.43704e-13	9.42023e-12
1581	Zm00001d014318	329.419	2.85185	0.396592	7.19089	6.43687e-13	9.42023e-12
1582	Zm00001d021280	798.821	2.03815	0.283449	7.19052	6.4546e-13	9.43995e-12
1583	Zm00001d002905	7265.53	1.79852	0.250158	7.18952	6.50201e-13	9.50329e-12
1584	Zm00001d038946	351.771	2.25775	0.314072	7.18864	6.54412e-13	9.5588e-12
1585	Zm00001d043097	352.884	2.46233	0.342674	7.18563	6.68987e-13	9.76552e-12
1586	Zm00001d027539	7130.93	1.84854	0.257326	7.18363	6.78852e-13	9.89704e-12
1587	Zm00001d035741	251.279	2.41984	0.336854	7.18365	6.78748e-13	9.89704e-12
1588	Zm00001d019641	313.146	-2.39957	0.334076	-7.1827	6.83474e-13	9.95815e-12
1589	Zm00001d038326	4536.31	1.18146	0.164492	7.18246	6.84684e-13	9.9695e-12
1590	Zm00001d017860	652.934	1.72969	0.240833	7.1821	6.8647e-13	9.98922e-12
1591	Zm00001d031496	506.557	1.8749	0.261105	7.18063	6.93902e-13	1.0091e-11
1592	Zm00001d005027	5557.07	1.37096	0.191012	7.17737	7.10629e-13	1.03278e-11
1593	Zm00001d032175	1166.75	-1.46022	0.203459	-7.17696	7.12764e-13	1.03523e-11
1594	Zm00001d032194	1542.66	-3.73907	0.521006	-7.17662	7.14537e-13	1.03715e-11
1595	Zm00001d000439	1169.79	2.42772	0.338333	7.17553	7.2028e-13	1.04483e-11
1596	Zm00001d038739	1855.42	1.46173	0.203746	7.17429	7.26825e-13	1.05367e-11
1597	Zm00001d046846	86.7942	3.01896	0.421071	7.16972	7.51487e-13	1.08874e-11
1598	Zm00001d021665	3062.9	3.86733	0.539754	7.16498	7.7796e-13	1.12639e-11
1599	Zm00001d028692	1192.39	1.96683	0.274518	7.16468	7.79658e-13	1.12814e-11
1600	Zm00001d009715	905.315	2.44687	0.341636	7.1622	7.93907e-13	1.14804e-11
1601	Zm00001d024160	349.362	3.63254	0.507398	7.15915	8.11814e-13	1.1732e-11
1602	Zm00001d007538	93.8769	2.61205	0.364939	7.15749	8.21678e-13	1.18671e-11
1603	Zm00001d028510	1104.3	-2.11885	0.29606	-7.15681	8.25731e-13	1.19152e-11
1604	Zm00001d031994	120.43	3.06571	0.428365	7.15676	8.26034e-13	1.19152e-11
1605	Zm00001d000204	2229.98	2.19833	0.307197	7.15607	8.30212e-13	1.1968e-11
1606	Zm00001d034578	751.846	-2.6101	0.364956	-7.15181	8.5644e-13	1.23384e-11
1607	Zm00001d022277	447.429	3.01618	0.421958	7.14806	8.80129e-13	1.26718e-11
1608	Zm00001d006825	395.005	-2.40018	0.335798	-7.14767	8.82613e-13	1.26996e-11
1609	Zm00001d029185	771.47	3.02864	0.423829	7.14592	8.9396e-13	1.28549e-11
1610	Zm00001d033292	11360.1	1.97459	0.276525	7.14072	9.28414e-13	1.33421e-11
1611	Zm00001d002066	1761.47	1.7783	0.24909	7.1392	9.38787e-13	1.34828e-11
1612	Zm00001d025771	130.665	3.06952	0.430032	7.13788	9.47829e-13	1.36042e-11
1613	Zm00001d028749	932.361	-1.35098	0.1893	-7.1367	9.55983e-13	1.37127e-11
1614	Zm00001d011431	718.862	2.31672	0.324724	7.13442	9.71973e-13	1.39334e-11
1615	Zm00001d033965	1111.38	-1.86777	0.261819	-7.13379	9.76403e-13	1.39883e-11
1616	Zm00001d028297	765.527	-1.44292	0.202301	-7.13256	9.85223e-13	1.41059e-11
1617	Zm00001d032893	412.622	2.58846	0.362941	7.13191	9.89856e-13	1.41634e-11
1618	Zm00001d010578	2072.71	1.89486	0.265738	7.13058	9.99503e-13	1.42927e-11
1619	Zm00001d027901	3490.05	3.6879	0.517462	7.1269	1.02657e-12	1.46706e-11
1620	Zm00001d012662	2235.29	1.41162	0.198146	7.12417	1.0471e-12	1.49548e-11
1621	Zm00001d010795	229.793	1.5643	0.219582	7.124	1.04837e-12	1.49616e-11
1622	Zm00001d045785	482.288	2.69969	0.378961	7.12394	1.04887e-12	1.49616e-11
1623	Zm00001d047973	318.326	-1.56657	0.219921	-7.12333	1.05351e-12	1.50133e-11
1624	Zm00001d023340	1006.01	1.08764	0.152687	7.12329	1.05379e-12	1.50133e-11
1625	Zm00001d012527	453.504	3.85283	0.541034	7.12123	1.06969e-12	1.52304e-11
1626	Zm00001d018977	9212.94	-1.511	0.212262	-7.11858	1.09046e-12	1.55166e-11
1627	Zm00001d022037	992.668	1.41151	0.19835	7.11624	1.10914e-12	1.57727e-11
1628	Zm00001d004534	264.207	2.93885	0.413189	7.11259	1.13883e-12	1.61849e-11
1629	Zm00001d037228	110.065	3.32672	0.467829	7.11097	1.15227e-12	1.63659e-11
1630	Zm00001d002005	1107.83	2.59848	0.365607	7.1073	1.18334e-12	1.67968e-11
1631	Zm00001d044083	3476.43	2.51049	0.353287	7.1061	1.19371e-12	1.69337e-11
1632	Zm00001d002087	1140.55	1.74152	0.245133	7.1044	1.20845e-12	1.71323e-11
1633	Zm00001d009447	130.169	-2.52566	0.355563	-7.10327	1.21843e-12	1.72632e-11
1634	Zm00001d035763	1531.55	-1.35679	0.191017	-7.10302	1.22061e-12	1.72835e-11
1635	Zm00001d039535	7208.52	1.80859	0.254691	7.10112	1.2375e-12	1.75119e-11
1636	Zm00001d039946	224.191	4.03871	0.568771	7.10077	1.24066e-12	1.7546e-11
1637	Zm00001d016535	441.384	2.20611	0.31081	7.09794	1.26627e-12	1.78971e-11
1638	Zm00001d015377	2349.23	1.93954	0.273403	7.09407	1.30229e-12	1.8395e-11
1639	Zm00001d007604	206.448	3.47755	0.490373	7.09163	1.32539e-12	1.871e-11
1640	Zm00001d017069	454.588	2.78608	0.39296	7.08999	1.34119e-12	1.89214e-11
1641	Zm00001d017920	16907.2	1.68734	0.238007	7.08947	1.34625e-12	1.89812e-11
1642	Zm00001d016593	333.118	-1.80766	0.255066	-7.08703	1.37018e-12	1.93068e-11
1643	Zm00001d000143	754.647	-2.06231	0.291026	-7.08633	1.3771e-12	1.93926e-11
1644	Zm00001d047096	789.891	3.6628	0.51696	7.08527	1.38771e-12	1.95301e-11
1645	Zm00001d043972	3876.24	1.39519	0.196925	7.08489	1.39151e-12	1.95716e-11
1646	Zm00001d044109	424.018	-1.90941	0.269518	-7.08452	1.39527e-12	1.96126e-11
1647	Zm00001d036989	2977.55	1.57724	0.222675	7.08318	1.40884e-12	1.97913e-11
1648	Zm00001d014723	1159.75	-2.34123	0.330555	-7.08274	1.41337e-12	1.98429e-11
1649	Zm00001d000179	455.385	2.36075	0.333437	7.08006	1.44092e-12	2.02174e-11
1650	Zm00001d038522	673.603	3.5243	0.497817	7.07952	1.44658e-12	2.02846e-11
1651	Zm00001d008730	875.548	1.27217	0.17976	7.07702	1.47285e-12	2.06404e-11
1652	Zm00001d050302	138.353	2.95679	0.417814	7.07681	1.47514e-12	2.066e-11
1653	Zm00001d012081	1309.02	-3.49528	0.493968	-7.07591	1.4847e-12	2.07813e-11
1654	Zm00001d003624	339.858	2.32275	0.328308	7.07492	1.49535e-12	2.09178e-11
1655	Zm00001d016285	1014.28	2.07601	0.293462	7.07419	1.50327e-12	2.10158e-11
1656	Zm00001d022429	5360.39	-1.32138	0.186839	-7.07232	1.52365e-12	2.12878e-11
1657	Zm00001d039144	3981.46	1.69339	0.239482	7.07105	1.53765e-12	2.14705e-11
1658	Zm00001d020025	609.298	3.05158	0.431683	7.06903	1.56016e-12	2.17716e-11
1659	Zm00001d034836	352.444	2.74567	0.388441	7.06845	1.56678e-12	2.18509e-11
1660	Zm00001d040051	860.889	-1.59326	0.225411	-7.06826	1.56889e-12	2.18671e-11
1661	Zm00001d002432	635.024	-1.78644	0.252775	-7.06733	1.57942e-12	2.20006e-11
1662	Zm00001d023950	696.628	2.88357	0.408172	7.06459	1.61092e-12	2.2426e-11
1663	Zm00001d016130	2178.2	2.72758	0.386101	7.06443	1.61281e-12	2.24387e-11
1664	Zm00001d021221	8081.51	1.83345	0.259545	7.06412	1.6164e-12	2.24752e-11
1665	Zm00001d017275	6038.25	1.92433	0.272471	7.06253	1.63498e-12	2.27199e-11
1666	Zm00001d047448	3678.91	1.43255	0.202862	7.06168	1.645e-12	2.28453e-11
1667	Zm00001d051892	1400.74	2.22307	0.314866	7.06036	1.66075e-12	2.30502e-11
1668	Zm00001d031530	1750.26	-1.69197	0.239749	-7.05724	1.6984e-12	2.35587e-11
1669	Zm00001d004691	305.528	-2.10271	0.298094	-7.05384	1.74044e-12	2.41274e-11
1670	Zm00001d018179	3587.72	-1.52368	0.216042	-7.05268	1.75503e-12	2.43151e-11
1671	Zm00001d047770	613.877	-1.83894	0.260792	-7.05134	1.77204e-12	2.4536e-11
1672	Zm00001d031759	1663.08	-1.60992	0.228319	-7.0512	1.77386e-12	2.45466e-11
1673	Zm00001d034160	2033.23	2.00739	0.284731	7.05012	1.78768e-12	2.47094e-11
1674	Zm00001d053053	742.98	-1.64764	0.233704	-7.05011	1.78776e-12	2.47094e-11
1675	Zm00001d052931	227.157	2.75659	0.391158	7.04727	1.82459e-12	2.51883e-11
1676	Zm00001d021016	374.019	3.39106	0.481186	7.0473	1.82418e-12	2.51883e-11
1677	Zm00001d050265	1872.97	1.44245	0.204738	7.04536	1.84981e-12	2.55211e-11
1678	Zm00001d033481	236.736	-2.76797	0.392925	-7.04452	1.86099e-12	2.56601e-11
1679	Zm00001d013127	578.169	2.9049	0.412368	7.04443	1.86225e-12	2.56622e-11
1680	Zm00001d028039	7850.41	-1.25027	0.17759	-7.04018	1.91991e-12	2.64411e-11
1681	Zm00001d007603	485.808	3.44223	0.489115	7.03767	1.95478e-12	2.68893e-11
1682	Zm00001d028303	234.472	3.23673	0.459973	7.03678	1.96728e-12	2.70451e-11
1683	Zm00001d024781	365.636	3.13833	0.446211	7.03328	2.0173e-12	2.77163e-11
1684	Zm00001d042128	1583.94	-1.45764	0.207264	-7.03278	2.02463e-12	2.78005e-11
1685	Zm00001d028601	13587.6	2.19996	0.312924	7.03033	2.06039e-12	2.82748e-11
1686	Zm00001d051302	1911.46	4.43992	0.631548	7.03022	2.06208e-12	2.82812e-11
1687	Zm00001d026683	338.476	-2.56628	0.36516	-7.02782	2.09788e-12	2.87552e-11
1688	Zm00001d038511	1263.21	1.72411	0.245337	7.02752	2.10231e-12	2.87988e-11
1689	Zm00001d008305	1991.8	2.07291	0.295	7.02682	2.11301e-12	2.89283e-11
1690	Zm00001d032274	353.07	-1.86653	0.265633	-7.02671	2.11458e-12	2.89326e-11
1691	Zm00001d031423	1284.95	1.85919	0.264641	7.02531	2.13587e-12	2.92066e-11
1692	Zm00001d030282	3108.65	2.72764	0.388284	7.02487	2.14268e-12	2.92825e-11
1693	Zm00001d047883	820.14	3.23741	0.460867	7.02461	2.14663e-12	2.93191e-11
1694	Zm00001d011069	3193.5	1.5212	0.21662	7.02244	2.18033e-12	2.97618e-11
1695	Zm00001d037728	2268.55	-2.56624	0.365516	-7.02087	2.20486e-12	3.0079e-11
1696	Zm00001d029012	1213.25	2.60581	0.371543	7.01349	2.32446e-12	3.16919e-11
1697	Zm00001d005301	2173.18	-2.15048	0.306648	-7.01287	2.33481e-12	3.18142e-11
1698	Zm00001d008334	490.513	2.16353	0.308603	7.01072	2.37095e-12	3.22876e-11
1699	Zm00001d034558	324.496	3.34902	0.477736	7.01019	2.37996e-12	3.23913e-11
1700	Zm00001d021777	1440.5	1.97442	0.28176	7.00747	2.42665e-12	3.30073e-11
1701	Zm00001d053807	1960.76	1.73165	0.247169	7.00591	2.45383e-12	3.33573e-11
1702	Zm00001d027894	1469.9	2.08857	0.298123	7.00575	2.45663e-12	3.33759e-11
1703	Zm00001d013699	6081.13	-1.26311	0.180311	-7.00518	2.46677e-12	3.3494e-11
1704	Zm00001d002641	3044.05	2.42913	0.346844	7.00351	2.49626e-12	3.38745e-11
1705	Zm00001d052007	1481.8	1.20911	0.172679	7.00206	2.52235e-12	3.42084e-11
1706	Zm00001d007921	1679.93	2.28432	0.326272	7.00129	2.53625e-12	3.43768e-11
1707	Zm00001d028002	2578.48	1.19559	0.17082	6.99912	2.57571e-12	3.48912e-11
1708	Zm00001d035506	2694.36	-1.39676	0.199786	-6.99129	2.72371e-12	3.68745e-11
1709	Zm00001d052859	385.269	-1.92204	0.275067	-6.98755	2.79732e-12	3.78489e-11
1710	Zm00001d020752	93.2808	2.34703	0.335937	6.9865	2.81831e-12	3.81106e-11
1711	Zm00001d050831	842.915	3.53487	0.506071	6.98492	2.85028e-12	3.85204e-11
1712	Zm00001d044426	2092.39	2.0296	0.290709	6.98156	2.91915e-12	3.94281e-11
1713	Zm00001d046286	6330.58	1.76621	0.253001	6.98104	2.93001e-12	3.95517e-11
1714	Zm00001d006256	310.307	2.69034	0.385645	6.97621	3.03254e-12	4.09119e-11
1715	Zm00001d036442	6605.71	1.16609	0.16717	6.97549	3.04813e-12	4.10983e-11
1716	Zm00001d046223	1043.41	2.11727	0.303618	6.97346	3.09231e-12	4.16697e-11
1717	Zm00001d042601	1282.32	1.03491	0.14841	6.97331	3.09571e-12	4.16912e-11
1718	Zm00001d028793	1812.22	2.25727	0.323799	6.97122	3.14208e-12	4.2291e-11
1719	Zm00001d010061	1123.36	1.92116	0.275634	6.96996	3.17041e-12	4.26475e-11
1720	Zm00001d034365	750.121	2.21292	0.31752	6.96941	3.18284e-12	4.27898e-11
1721	Zm00001d028557	1040.33	1.35528	0.194469	6.9691	3.18978e-12	4.28583e-11
1722	Zm00001d052391	11320.5	1.09657	0.157361	6.96846	3.20423e-12	4.30274e-11
1723	Zm00001d022250	310.664	2.85984	0.410468	6.96727	3.23146e-12	4.33679e-11
1724	Zm00001d024423	1244.64	-2.43393	0.349365	-6.96673	3.24385e-12	4.3509e-11
1725	Zm00001d049964	376.002	-1.82688	0.262244	-6.96634	3.25294e-12	4.36056e-11
1726	Zm00001d008742	2583.62	-1.33003	0.190935	-6.96587	3.26378e-12	4.37255e-11
1727	Zm00001d038465	61.2952	2.85259	0.409517	6.96574	3.2668e-12	4.37407e-11
1728	Zm00001d030678	1332.9	-2.39949	0.344654	-6.96203	3.35397e-12	4.48819e-11
1729	Zm00001d029763	704.344	2.14075	0.307496	6.96189	3.35731e-12	4.49006e-11
1730	Zm00001d042906	290.215	3.82321	0.54921	6.96129	3.37159e-12	4.50655e-11
1731	Zm00001d011597	575.044	-2.3467	0.33723	-6.95876	3.4327e-12	4.58559e-11
1732	Zm00001d040466	2950.42	1.53642	0.22081	6.95814	3.44797e-12	4.60333e-11
1733	Zm00001d043552	3457.07	-2.08258	0.299399	-6.95587	3.50402e-12	4.67546e-11
1734	Zm00001d018191	642.088	4.34145	0.624168	6.95558	3.51123e-12	4.68238e-11
1735	Zm00001d017274	36038.4	1.78421	0.256564	6.95425	3.54432e-12	4.72379e-11
1736	Zm00001d047939	2849.59	2.49017	0.358332	6.94934	3.66998e-12	4.88845e-11
1737	Zm00001d045544	8366.28	1.08839	0.15667	6.94702	3.73071e-12	4.96648e-11
1738	Zm00001d037112	174.161	3.33884	0.480633	6.94675	3.73796e-12	4.97327e-11
1739	Zm00001d052874	121.896	3.60781	0.519533	6.94434	3.80228e-12	5.05593e-11
1740	Zm00001d047346	248.436	3.3447	0.481683	6.94378	3.81745e-12	5.07319e-11
1741	Zm00001d002364	756.33	4.29831	0.619026	6.94367	3.82039e-12	5.07419e-11
1742	Zm00001d031470	3346.76	2.14094	0.308336	6.94353	3.82422e-12	5.07634e-11
1743	Zm00001d040148	578.559	-3.18843	0.4592	-6.94345	3.8264e-12	5.07634e-11
1744	Zm00001d008565	669.353	-1.23805	0.17832	-6.94289	3.84154e-12	5.09351e-11
1745	Zm00001d030727	1278.21	-1.94263	0.279892	-6.94063	3.90356e-12	5.17277e-11
1746	Zm00001d011625	1450.4	1.91901	0.2765	6.94035	3.91129e-12	5.18006e-11
1747	Zm00001d039825	455.774	1.84584	0.265994	6.93943	3.93693e-12	5.21103e-11
1748	Zm00001d008883	433.116	1.54169	0.222222	6.93759	3.98854e-12	5.27632e-11
1749	Zm00001d015515	295.502	4.5779	0.659922	6.93703	4.00435e-12	5.2942e-11
1750	Zm00001d052695	2747.9	-1.36363	0.196589	-6.93644	4.02095e-12	5.31311e-11
1751	Zm00001d052961	843.793	2.23774	0.322668	6.93512	4.05883e-12	5.36011e-11
1752	Zm00001d032069	1646.31	2.85953	0.412346	6.93477	4.0688e-12	5.37021e-11
1753	Zm00001d021655	224.814	1.6602	0.239422	6.93421	4.08483e-12	5.3883e-11
1754	Zm00001d033419	313.135	2.92859	0.422385	6.93345	4.10695e-12	5.41439e-11
1755	Zm00001d052682	2300.95	2.37951	0.343252	6.93226	4.14162e-12	5.45698e-11
1756	Zm00001d026056	889.895	2.30883	0.333102	6.9313	4.16988e-12	5.49109e-11
1757	Zm00001d007465	2011.72	-2.66634	0.384698	-6.93098	4.17923e-12	5.50028e-11
1758	Zm00001d042643	1920.87	1.55136	0.223878	6.92947	4.22407e-12	5.55614e-11
1759	Zm00001d048313	188.501	3.03141	0.437628	6.92691	4.30147e-12	5.65472e-11
1760	Zm00001d020881	404.946	-2.04272	0.294909	-6.92662	4.3101e-12	5.66286e-11
1761	Zm00001d039619	1329.69	1.39813	0.201871	6.92588	4.33273e-12	5.68935e-11
1762	Zm00001d004672	508.829	2.02893	0.293019	6.92424	4.38333e-12	5.75253e-11
1763	Zm00001d048561	4763.06	2.1648	0.312763	6.92154	4.46761e-12	5.85981e-11
1764	Zm00001d010397	89.2947	3.22828	0.466529	6.91979	4.52328e-12	5.92947e-11
1765	Zm00001d043419	621.51	1.81368	0.262157	6.91832	4.57031e-12	5.98772e-11
1766	Zm00001d022258	7327.89	1.74441	0.252157	6.91795	4.58219e-12	5.99989e-11
1767	Zm00001d006330	1856.96	2.96164	0.428127	6.91766	4.59162e-12	6.00884e-11
1768	Zm00001d028398	3071	-2.91	0.420924	-6.91336	4.73299e-12	6.19035e-11
1769	Zm00001d038147	9228.78	1.03414	0.149588	6.91327	4.73614e-12	6.19097e-11
1770	Zm00001d002694	303.547	-2.78461	0.402861	-6.91209	4.77562e-12	6.23905e-11
1771	Zm00001d006828	3914.36	2.53163	0.36628	6.91174	4.78756e-12	6.25111e-11
1772	Zm00001d019349	421.766	-1.84212	0.266556	-6.91081	4.81879e-12	6.28834e-11
1773	Zm00001d003276	203.912	2.84163	0.411234	6.91001	4.84628e-12	6.32066e-11
1774	Zm00001d030982	1087.08	-2.84018	0.411169	-6.90759	4.92967e-12	6.42578e-11
1775	Zm00001d027518	1770.87	1.73037	0.25052	6.9071	4.94645e-12	6.44403e-11
1776	Zm00001d004021	430.897	1.43465	0.207766	6.90514	5.01536e-12	6.53013e-11
1777	Zm00001d049805	501.691	2.47167	0.358197	6.90029	5.1895e-12	6.75307e-11
1778	Zm00001d010054	2135.98	1.52971	0.221705	6.89975	5.2095e-12	6.77527e-11
1779	Zm00001d040777	561.021	2.94887	0.427416	6.89929	5.22617e-12	6.78933e-11
1780	Zm00001d014488	2872.74	1.48865	0.215766	6.89936	5.22384e-12	6.78933e-11
1781	Zm00001d036046	3195.91	1.87473	0.27185	6.89619	5.34144e-12	6.93518e-11
1782	Zm00001d047694	3271.37	1.58922	0.230472	6.89549	5.36782e-12	6.96552e-11
1783	Zm00001d038271	425.838	-1.63697	0.237406	-6.89523	5.37771e-12	6.97444e-11
1784	Zm00001d054067	14821.1	1.67288	0.242637	6.89459	5.40191e-12	7.0019e-11
1785	Zm00001d027440	134.009	-3.05794	0.443588	-6.89365	5.43785e-12	7.04442e-11
1786	Zm00001d042285	175.655	2.93364	0.425562	6.89357	5.4408e-12	7.04442e-11
1787	Zm00001d019905	1848.71	-1.87899	0.27264	-6.89183	5.50797e-12	7.1274e-11
1788	Zm00001d052384	88.4419	-2.72511	0.395452	-6.89113	5.53506e-12	7.15845e-11
1789	Zm00001d052165	2044.11	2.99211	0.434224	6.89071	5.5516e-12	7.17583e-11
1790	Zm00001d003459	324.106	2.56913	0.372888	6.88982	5.58635e-12	7.21671e-11
1791	Zm00001d018983	306.811	1.38745	0.201402	6.88897	5.61959e-12	7.25561e-11
1792	Zm00001d050974	101.815	2.34396	0.340263	6.88866	5.63205e-12	7.26763e-11
1793	Zm00001d018544	1840.87	1.24954	0.181445	6.88661	5.71357e-12	7.36872e-11
1794	Zm00001d033909	104.254	3.16906	0.460301	6.88474	5.78916e-12	7.46205e-11
1795	Zm00001d023699	2532.03	1.67376	0.243149	6.8837	5.83176e-12	7.51278e-11
1796	Zm00001d005421	12395.7	1.5232	0.221313	6.88259	5.87732e-12	7.56725e-11
1797	Zm00001d052223	173.098	3.70097	0.537768	6.88209	5.8981e-12	7.58978e-11
1798	Zm00001d046354	100.185	3.50765	0.509702	6.88178	5.91107e-12	7.60225e-11
1799	Zm00001d000028	163.933	2.98873	0.434519	6.87825	6.05921e-12	7.78844e-11
1800	Zm00001d028436	11263.1	1.31366	0.190994	6.87798	6.07065e-12	7.79881e-11
1801	Zm00001d043800	392.748	3.55332	0.516717	6.87672	6.12471e-12	7.86389e-11
1802	Zm00001d042026	965.659	2.52454	0.36724	6.87437	6.22651e-12	7.99017e-11
1803	Zm00001d005822	113.599	3.02722	0.440488	6.87243	6.31175e-12	8.09506e-11
1804	Zm00001d008597	541.566	-2.4796	0.360849	-6.87157	6.34992e-12	8.13951e-11
1805	Zm00001d005199	4995.53	-1.26384	0.183929	-6.87137	6.35897e-12	8.1466e-11
1806	Zm00001d022102	2522.25	2.00037	0.291142	6.87078	6.3854e-12	8.17593e-11
1807	Zm00001d051890	944.961	-1.42775	0.207818	-6.87019	6.41163e-12	8.20498e-11
1808	Zm00001d018037	133.816	2.19517	0.319602	6.86846	6.48987e-12	8.30051e-11
1809	Zm00001d026491	270.487	2.24315	0.32663	6.86756	6.53079e-12	8.34822e-11
1810	Zm00001d042811	2163.13	2.01899	0.294072	6.86564	6.61935e-12	8.45676e-11
1811	Zm00001d007064	791.852	-1.98089	0.288612	-6.86351	6.71865e-12	8.57889e-11
1812	Zm00001d012718	6354.27	-1.42698	0.207912	-6.86338	6.72493e-12	8.58217e-11
1813	Zm00001d047901	236.513	3.27353	0.477068	6.86178	6.8007e-12	8.67408e-11
1814	Zm00001d029460	524.905	2.60046	0.379017	6.86108	6.8344e-12	8.71226e-11
1815	Zm00001d004497	139.364	3.37166	0.491491	6.86005	6.88362e-12	8.77017e-11
1816	Zm00001d011958	2303.52	1.1253	0.1643	6.84909	7.43207e-12	9.46372e-11
1817	Zm00001d028170	1103.36	2.98134	0.435358	6.84801	7.48822e-12	9.52997e-11
1818	Zm00001d027652	148425	1.29677	0.189407	6.84645	7.5707e-12	9.62965e-11
1819	Zm00001d039036	964.838	1.18036	0.17246	6.84425	7.68752e-12	9.77287e-11
1820	Zm00001d028577	1299.44	1.72784	0.252545	6.84169	7.82618e-12	9.94367e-11
1821	Zm00001d008041	188.667	-1.63888	0.239622	-6.83941	7.95221e-12	1.00983e-10
1822	Zm00001d012666	2485.92	1.72208	0.251812	6.83876	7.988e-12	1.01381e-10
1823	Zm00001d028399	286.414	3.53524	0.517069	6.83708	8.0826e-12	1.02526e-10
1824	Zm00001d043510	211.72	2.19404	0.320922	6.83668	8.1049e-12	1.02752e-10
1825	Zm00001d024952	18436	1.71868	0.251434	6.83549	8.17259e-12	1.03554e-10
1826	Zm00001d052346	156.82	-1.68582	0.246687	-6.83387	8.26553e-12	1.04674e-10
1827	Zm00001d010231	283.979	4.45465	0.65207	6.83155	8.40019e-12	1.06321e-10
1828	Zm00001d028542	6855.66	1.52563	0.223359	6.83039	8.46824e-12	1.07124e-10
1829	Zm00001d008250	335.472	-3.45294	0.505568	-6.82982	8.50214e-12	1.07494e-10
1830	Zm00001d046254	3927.44	-2.32213	0.34005	-6.82879	8.5634e-12	1.08209e-10
1831	Zm00001d017167	1027.08	1.99192	0.291758	6.82729	8.65349e-12	1.09288e-10
1832	Zm00001d050061	3748.28	-2.19783	0.321926	-6.82714	8.66223e-12	1.09339e-10
1833	Zm00001d018629	789.986	2.8818	0.422159	6.82633	8.71139e-12	1.09899e-10
1834	Zm00001d024102	91.088	3.24804	0.47598	6.82389	8.86063e-12	1.1166e-10
1835	Zm00001d030812	611.705	-1.46205	0.214254	-6.82391	8.85928e-12	1.1166e-10
1836	Zm00001d038020	1240.67	2.79791	0.410177	6.82123	9.02628e-12	1.13624e-10
1837	Zm00001d025674	787.989	-1.59593	0.233962	-6.82129	9.02242e-12	1.13624e-10
1838	Zm00001d039754	110.847	-2.81366	0.412541	-6.82032	9.08358e-12	1.14283e-10
1839	Zm00001d020717	1625.16	1.78952	0.262421	6.81926	9.15121e-12	1.15071e-10
1840	Zm00001d000147	1977.42	2.33813	0.343014	6.81641	9.33412e-12	1.17308e-10
1841	Zm00001d032217	338.379	-1.93335	0.283642	-6.81617	9.35007e-12	1.17444e-10
1842	Zm00001d030380	392.968	-1.83529	0.269276	-6.81568	9.38217e-12	1.17784e-10
1843	Zm00001d028056	794.379	3.21561	0.471855	6.81481	9.43863e-12	1.18428e-10
1844	Zm00001d006717	2837.81	-1.09013	0.160088	-6.80952	9.79222e-12	1.22793e-10
1845	Zm00001d009985	2031.03	3.80865	0.559347	6.80909	9.82195e-12	1.23038e-10
1846	Zm00001d048957	561.148	1.20216	0.176583	6.80789	9.9041e-12	1.24e-10
1847	Zm00001d044771	197.167	3.74529	0.55015	6.80776	9.91331e-12	1.24048e-10
1848	Zm00001d049359	237.758	1.69319	0.248756	6.80665	9.9896e-12	1.24935e-10
1849	Zm00001d014377	18316.3	1.43513	0.210879	6.80546	1.0073e-11	1.2591e-10
1850	Zm00001d021515	1920.08	1.47378	0.21659	6.80451	1.01396e-11	1.26674e-10
1851	Zm00001d020225	1870.4	-1.43981	0.211601	-6.80438	1.01488e-11	1.26721e-10
1852	Zm00001d039670	7143.98	1.33687	0.196485	6.80393	1.01804e-11	1.27046e-10
1853	Zm00001d046336	20798.6	1.02677	0.15094	6.80249	1.02827e-11	1.28254e-10
1854	Zm00001d040422	10842.3	2.56271	0.37689	6.79964	1.04884e-11	1.30749e-10
1855	Zm00001d052034	1107.2	2.69671	0.396604	6.79952	1.04968e-11	1.30783e-10
1856	Zm00001d039499	1084.16	1.47841	0.217435	6.79933	1.05106e-11	1.30884e-10
1857	Zm00001d044119	125.007	2.95534	0.434657	6.79925	1.05166e-11	1.30889e-10
1858	Zm00001d002510	1513.61	-1.85275	0.272503	-6.799	1.05349e-11	1.31047e-10
1859	Zm00001d036616	127.645	3.43547	0.50539	6.79765	1.06341e-11	1.32209e-10
1860	Zm00001d031514	521.515	1.94435	0.286094	6.79619	1.07419e-11	1.33478e-10
1861	Zm00001d039185	910.879	-1.6909	0.248837	-6.79522	1.08148e-11	1.34311e-10
1862	Zm00001d051017	1745.02	-1.22218	0.17992	-6.79295	1.09862e-11	1.36366e-10
1863	Zm00001d034022	1199.69	1.71966	0.253254	6.79025	1.11943e-11	1.38875e-10
1864	Zm00001d006333	623.125	1.47234	0.21691	6.78777	1.13883e-11	1.41206e-10
1865	Zm00001d042216	30476	1.16012	0.170938	6.78679	1.14656e-11	1.42088e-10
1866	Zm00001d014793	1017.83	-2.10844	0.310754	-6.7849	1.16167e-11	1.43885e-10
1867	Zm00001d017307	298.104	2.05921	0.303715	6.78006	1.20128e-11	1.48711e-10
1868	Zm00001d009084	100.647	2.81712	0.415512	6.77988	1.20277e-11	1.48816e-10
1869	Zm00001d019243	217.472	-3.22929	0.476402	-6.77849	1.21436e-11	1.50169e-10
1870	Zm00001d054010	103.611	2.68311	0.395988	6.77574	1.23771e-11	1.52975e-10
1871	Zm00001d016743	142.157	2.28476	0.337352	6.77263	1.26461e-11	1.56164e-10
1872	Zm00001d024927	952.032	2.67752	0.395346	6.7726	1.26486e-11	1.56164e-10
1873	Zm00001d021430	1643.63	-1.74258	0.257311	-6.77227	1.26774e-11	1.56352e-10
1874	Zm00001d052316	17717.3	1.21693	0.179698	6.77209	1.26932e-11	1.56464e-10
1875	Zm00001d038084	2702.29	1.31378	0.194031	6.77097	1.27919e-11	1.57596e-10
1876	Zm00001d039596	2777.41	-2.03668	0.300881	-6.76906	1.29623e-11	1.59611e-10
1877	Zm00001d007027	200.724	2.44136	0.360865	6.7653	1.33033e-11	1.63723e-10
1878	Zm00001d047470	7968.74	1.95831	0.289504	6.76434	1.33916e-11	1.64721e-10
1879	Zm00001d013295	1382.1	1.87325	0.277035	6.76177	1.36314e-11	1.67582e-10
1880	Zm00001d048760	271.241	2.61863	0.387456	6.75851	1.39421e-11	1.71311e-10
1881	Zm00001d046922	1732.31	2.83051	0.41919	6.75233	1.45485e-11	1.78667e-10
1882	Zm00001d021122	1828.74	1.71006	0.253284	6.75155	1.46275e-11	1.79542e-10
1883	Zm00001d038146	3581.97	1.87784	0.278195	6.75008	1.47761e-11	1.8127e-10
1884	Zm00001d017276	207.097	3.39166	0.502554	6.74883	1.49039e-11	1.8274e-10
1885	Zm00001d016100	6470.03	1.92712	0.285578	6.74814	1.49753e-11	1.83519e-10
1886	Zm00001d045295	500.61	2.6093	0.386777	6.74627	1.51696e-11	1.85802e-10
1887	Zm00001d024518	7161.8	1.16413	0.172563	6.74609	1.51887e-11	1.85937e-10
1888	Zm00001d028745	493.843	2.28924	0.33935	6.74595	1.52033e-11	1.86017e-10
1889	Zm00001d024314	1655.08	2.16056	0.320462	6.74203	1.56193e-11	1.91006e-10
1890	Zm00001d004127	111.347	3.60834	0.535321	6.74051	1.57835e-11	1.92912e-10
1891	Zm00001d037327	180.323	1.76093	0.261352	6.73779	1.60813e-11	1.96448e-10
1892	Zm00001d040429	6339.34	-1.5433	0.22907	-6.73725	1.61413e-11	1.97077e-10
1893	Zm00001d046593	4831.34	1.16077	0.172317	6.73627	1.62509e-11	1.98311e-10
1894	Zm00001d022082	521.423	3.68026	0.546394	6.73555	1.6331e-11	1.99183e-10
1895	Zm00001d015744	475.03	2.08432	0.309511	6.73425	1.64777e-11	2.00867e-10
1896	Zm00001d047105	1725.07	-1.12746	0.167498	-6.73122	1.68244e-11	2.04984e-10
1897	Zm00001d006171	297.765	3.65847	0.54365	6.72946	1.70296e-11	2.07375e-10
1898	Zm00001d039719	2257.92	1.51137	0.224733	6.7252	1.75347e-11	2.13414e-10
1899	Zm00001d027519	2516.39	1.16574	0.173343	6.72504	1.75543e-11	2.13541e-10
1900	Zm00001d016694	1447.89	-1.45736	0.216741	-6.72398	1.76821e-11	2.14982e-10
1901	Zm00001d020674	70.7583	2.72583	0.405624	6.7201	1.81603e-11	2.20681e-10
1902	Zm00001d032295	4536.2	3.05884	0.455297	6.71834	1.83812e-11	2.23247e-10
1903	Zm00001d027852	2473	1.17502	0.174925	6.7173	1.85119e-11	2.24717e-10
1904	Zm00001d027520	813.796	1.27473	0.18979	6.71655	1.86078e-11	2.25762e-10
1905	Zm00001d002240	2501.68	1.01072	0.150522	6.71473	1.8842e-11	2.28484e-10
1906	Zm00001d028811	2601.74	1.59404	0.237459	6.71291	1.90779e-11	2.31223e-10
1907	Zm00001d035757	11832.5	-2.12843	0.317082	-6.71257	1.9123e-11	2.31648e-10
1908	Zm00001d021046	4544.7	1.07176	0.159677	6.71206	1.91896e-11	2.32334e-10
1909	Zm00001d037263	1351.79	1.82919	0.272601	6.71013	1.94446e-11	2.35298e-10
1910	Zm00001d023579	3055.3	1.83437	0.273454	6.70813	1.9713e-11	2.38422e-10
1911	Zm00001d028974	7468.44	1.19481	0.178151	6.70672	1.99047e-11	2.40614e-10
1912	Zm00001d015513	1044.31	1.48277	0.221105	6.70618	1.99792e-11	2.41262e-10
1913	Zm00001d046405	1054.22	1.16597	0.173865	6.70619	1.99766e-11	2.41262e-10
1914	Zm00001d003754	431.145	-2.78426	0.415257	-6.70492	2.01521e-11	2.43223e-10
1915	Zm00001d049265	211.394	3.43365	0.512311	6.70227	2.05208e-11	2.47544e-10
1916	Zm00001d047554	529.155	3.64624	0.544102	6.70139	2.06453e-11	2.48917e-10
1917	Zm00001d043911	1824.85	1.6926	0.252666	6.69896	2.09912e-11	2.52955e-10
1918	Zm00001d029020	604.362	-1.25415	0.187232	-6.69837	2.10761e-11	2.53846e-10
1919	Zm00001d039639	2847.88	3.25179	0.485523	6.6975	2.12014e-11	2.55222e-10
1920	Zm00001d026398	611.192	3.23132	0.482602	6.69562	2.14762e-11	2.58396e-10
1921	Zm00001d036750	1308.51	2.21435	0.330743	6.69508	2.15556e-11	2.59217e-10
1922	Zm00001d038688	3314	-1.67035	0.24956	-6.69318	2.18367e-11	2.6246e-10
1923	Zm00001d002410	2033.52	3.33473	0.498451	6.69019	2.22881e-11	2.67747e-10
1924	Zm00001d004013	577.222	2.40056	0.35884	6.68977	2.23523e-11	2.68379e-10
1925	Zm00001d003670	2159.71	-1.38379	0.206885	-6.68869	2.25173e-11	2.70219e-10
1926	Zm00001d017837	3172.17	1.76903	0.264525	6.68755	2.26932e-11	2.72189e-10
1927	Zm00001d032601	3228.97	-1.71659	0.256701	-6.68713	2.27587e-11	2.72833e-10
1928	Zm00001d021635	2186.08	-1.43085	0.214001	-6.68619	2.29053e-11	2.74448e-10
1929	Zm00001d046655	1589.94	2.27378	0.340413	6.67947	2.398e-11	2.87176e-10
1930	Zm00001d001864	1445.16	-1.81097	0.27119	-6.67787	2.42448e-11	2.90198e-10
1931	Zm00001d047182	145.263	2.06109	0.30878	6.67494	2.47341e-11	2.95902e-10
1932	Zm00001d027749	1725.06	2.97037	0.445026	6.6746	2.47908e-11	2.96427e-10
1933	Zm00001d040725	485.011	-2.16149	0.323844	-6.6745	2.4808e-11	2.96478e-10
1934	Zm00001d017641	367.035	-2.15946	0.323645	-6.6723	2.5183e-11	3.00805e-10
1935	Zm00001d037240	1347.28	1.44021	0.21587	6.67166	2.52918e-11	3.01949e-10
1936	Zm00001d023542	8089.07	1.23422	0.185027	6.67049	2.54957e-11	3.04225e-10
1937	Zm00001d028756	1076.33	2.10042	0.314894	6.67025	2.55375e-11	3.04567e-10
1938	Zm00001d011753	461.099	2.38315	0.357465	6.66679	2.61463e-11	3.11668e-10
1939	Zm00001d032284	760.858	2.87557	0.431362	6.66625	2.62427e-11	3.12656e-10
1940	Zm00001d046188	1462.52	1.81047	0.271669	6.66425	2.66027e-11	3.16782e-10
1941	Zm00001d012562	2418.58	1.17714	0.176721	6.66101	2.71947e-11	3.23665e-10
1942	Zm00001d033552	637.689	-1.59953	0.240142	-6.66079	2.72362e-11	3.23992e-10
1943	Zm00001d021973	2042.54	-2.05708	0.30891	-6.65916	2.75399e-11	3.27436e-10
1944	Zm00001d003123	2988.16	-1.48924	0.223648	-6.65886	2.75953e-11	3.27926e-10
1945	Zm00001d013551	3099.46	1.5843	0.237961	6.65781	2.77935e-11	3.30112e-10
1946	Zm00001d011669	511.876	3.27065	0.49136	6.65632	2.80777e-11	3.33316e-10
1947	Zm00001d031213	103.162	2.76032	0.415167	6.6487	2.95691e-11	3.50841e-10
1948	Zm00001d034770	20140.7	1.80636	0.271696	6.64843	2.96226e-11	3.51296e-10
1949	Zm00001d014728	462.937	-2.38675	0.359065	-6.64711	2.98895e-11	3.54279e-10
1950	Zm00001d043700	2591.98	1.21447	0.182737	6.64599	3.01183e-11	3.56809e-10
1951	Zm00001d042848	121.948	2.7793	0.418368	6.6432	3.06939e-11	3.6338e-10
1952	Zm00001d016443	1148.54	-3.04015	0.457636	-6.64315	3.07044e-11	3.6338e-10
1953	Zm00001d032072	3936.4	-2.00408	0.301702	-6.64259	3.08211e-11	3.64575e-10
1954	Zm00001d042660	576.238	-1.70411	0.256581	-6.64162	3.10251e-11	3.668e-10
1955	Zm00001d031893	12997.1	1.57413	0.237029	6.64111	3.11326e-11	3.67884e-10
1956	Zm00001d020136	4091.35	2.38115	0.3586	6.64013	3.13399e-11	3.70144e-10
1957	Zm00001d015212	1600.74	-1.32212	0.199237	-6.63591	3.22515e-11	3.80715e-10
1958	Zm00001d030780	240.654	-2.75858	0.415735	-6.63543	3.23558e-11	3.81752e-10
1959	Zm00001d007391	242.783	2.95379	0.445172	6.63518	3.24115e-11	3.82215e-10
1960	Zm00001d041414	699.058	-1.88903	0.284708	-6.63496	3.24593e-11	3.82583e-10
1961	Zm00001d000992	70.5574	-2.47433	0.373185	-6.63032	3.34959e-11	3.94601e-10
1962	Zm00001d025848	1130.98	2.10311	0.317283	6.62848	3.39158e-11	3.99343e-10
1963	Zm00001d027846	369.883	2.96743	0.447745	6.6275	3.41414e-11	4.01795e-10
1964	Zm00001d052143	1938.82	-1.58452	0.239089	-6.62735	3.4176e-11	4.01998e-10
1965	Zm00001d016238	1535.27	-1.2169	0.183624	-6.62715	3.42235e-11	4.02352e-10
1966	Zm00001d018386	3235.99	1.26109	0.190367	6.62448	3.48465e-11	4.09469e-10
1967	Zm00001d044122	1613.14	-3.49728	0.527957	-6.62417	3.49198e-11	4.10121e-10
1968	Zm00001d016735	591.025	-2.33512	0.35255	-6.6235	3.50785e-11	4.11776e-10
1969	Zm00001d037483	1485.44	1.5068	0.22763	6.6195	3.60418e-11	4.2287e-10
1970	Zm00001d050643	1854.4	-1.20351	0.181859	-6.61781	3.64561e-11	4.27514e-10
1971	Zm00001d016144	1057.66	1.34791	0.203717	6.61657	3.67634e-11	4.30681e-10
1972	Zm00001d020037	400.374	-3.1009	0.468656	-6.61658	3.67602e-11	4.30681e-10
1973	Zm00001d036769	274.699	2.24377	0.339134	6.61618	3.68597e-11	4.31591e-10
1974	Zm00001d038109	950.555	-1.17739	0.177986	-6.61508	3.71359e-11	4.34605e-10
1975	Zm00001d037484	2571.68	2.02824	0.306621	6.61482	3.71993e-11	4.35126e-10
1976	Zm00001d000291	2110.24	-1.01439	0.153385	-6.61339	3.75615e-11	4.39141e-10
1977	Zm00001d033849	1064.89	-1.50056	0.226993	-6.61061	3.82747e-11	4.47253e-10
1978	Zm00001d033038	1241.18	1.61008	0.243593	6.60972	3.85045e-11	4.49711e-10
1979	Zm00001d023531	357.132	-1.70981	0.258699	-6.60926	3.86258e-11	4.50901e-10
1980	Zm00001d029123	1357.07	-1.67541	0.253499	-6.60914	3.86565e-11	4.51032e-10
1981	Zm00001d018322	1516.6	1.53536	0.232394	6.60673	3.92892e-11	4.57952e-10
1982	Zm00001d022615	4810.23	1.3317	0.201577	6.6064	3.93776e-11	4.58751e-10
1983	Zm00001d032081	2142.83	1.28688	0.194802	6.60608	3.9463e-11	4.59514e-10
1984	Zm00001d006624	119.115	2.96409	0.448728	6.60554	3.96071e-11	4.60961e-10
1985	Zm00001d005874	201.402	-2.72317	0.412327	-6.60439	3.99165e-11	4.64328e-10
1986	Zm00001d007347	119.219	3.35943	0.508791	6.60277	4.03544e-11	4.69185e-10
1987	Zm00001d052425	858.69	-1.40216	0.212363	-6.60268	4.03793e-11	4.6924e-10
1988	Zm00001d053254	294.417	-1.72847	0.2618	-6.60224	4.04985e-11	4.70389e-10
1989	Zm00001d019696	3294.53	-2.64055	0.400052	-6.60053	4.09693e-11	4.75618e-10
1990	Zm00001d032670	4568.16	-1.35463	0.205265	-6.59945	4.12685e-11	4.78611e-10
1991	Zm00001d011211	3774.38	-2.34917	0.355963	-6.59948	4.12597e-11	4.78611e-10
1992	Zm00001d012480	129.445	3.62048	0.548653	6.59885	4.14364e-11	4.80318e-10
1993	Zm00001d027856	3289.82	1.83413	0.277963	6.59848	4.15399e-11	4.81276e-10
1994	Zm00001d026143	1267.73	-1.33587	0.202507	-6.59664	4.20584e-11	4.87039e-10
1995	Zm00001d047568	145.512	2.74602	0.416314	6.59603	4.22309e-11	4.88792e-10
1996	Zm00001d005682	152.781	2.86426	0.434291	6.59525	4.24529e-11	4.91116e-10
1997	Zm00001d014834	205.893	2.12755	0.322665	6.59367	4.29078e-11	4.96131e-10
1998	Zm00001d017908	430.728	1.94327	0.294798	6.59186	4.3434e-11	5.01964e-10
[truncated: 4,396 more rows]

## Sheet: DV10 versus DV9
Supplemental Dataset 3. List of developmemt-specific differentially expressed genes (DV10 versus DV9)
	gene	baseMean	log2FoldChange	lfcSE	stat	pvalue	padj
1	Zm00001d029378	1409.75	1.38993	0.235724	5.8964	3.71507e-09	7.53882e-06
2	Zm00001d047204	1372.74	1.30946	0.226154	5.79015	7.03232e-09	1.22317e-05
3	Zm00001d049543	443.044	1.34511	0.252234	5.33278	9.67203e-08	8.7231e-05
4	Zm00001d035767	112.664	2.75741	0.546241	5.04797	4.46524e-07	0.000329494
5	Zm00001d051139	467.404	1.11195	0.299685	3.71041	0.000206928	0.0442009
6	Zm00001d041960	656.933	-2.65386	0.351714	-7.54551	4.50534e-14	1.0971e-09
7	Zm00001d043610	7926.55	-3.76101	0.522711	-7.19519	6.23725e-13	7.59416e-09
8	Zm00001d033496	98.9041	-3.19065	0.490129	-6.50981	7.52457e-11	6.10769e-07
9	Zm00001d008795	713.512	-1.83611	0.288042	-6.37447	1.83601e-10	8.94172e-07
10	Zm00001d022597	216.772	-2.8893	0.453121	-6.37645	1.81234e-10	8.94172e-07
11	Zm00001d052346	179.764	-2.27562	0.360133	-6.31882	2.63563e-10	1.06967e-06
12	Zm00001d030856	864.987	-2.86143	0.470005	-6.08809	1.14262e-09	3.478e-06
13	Zm00001d008223	1009.48	-3.64029	0.596788	-6.0998	1.062e-09	3.478e-06
14	Zm00001d023664	529.882	-2.64006	0.436845	-6.04348	1.50829e-09	4.08093e-06
15	Zm00001d044146	508.301	-3.26365	0.547671	-5.95914	2.53564e-09	6.17455e-06
16	Zm00001d028814	89.7087	-2.92333	0.494211	-5.91514	3.31597e-09	7.34064e-06
17	Zm00001d025922	138.139	-2.47267	0.422003	-5.85935	4.64673e-09	8.70403e-06
18	Zm00001d029424	249.096	-1.79998	0.3125	-5.75995	8.41394e-09	1.36592e-05
19	Zm00001d040326	101.791	-2.52619	0.441407	-5.72304	1.04635e-08	1.59248e-05
20	Zm00001d005823	139.696	-3.51181	0.619422	-5.6695	1.43214e-08	2.05141e-05
21	Zm00001d012378	665.452	-3.57187	0.63265	-5.64589	1.64325e-08	2.22304e-05
22	Zm00001d005306	390.848	-1.84404	0.329552	-5.5956	2.19858e-08	2.81778e-05
23	Zm00001d036761	161.671	-2.56607	0.460691	-5.57006	2.54657e-08	3.10058e-05
24	Zm00001d002568	103.161	-2.96157	0.543951	-5.44455	5.1937e-08	6.02247e-05
25	Zm00001d043988	571.358	-3.30629	0.609798	-5.42193	5.89573e-08	6.24204e-05
26	Zm00001d014804	333.304	-3.26365	0.601754	-5.42356	5.84248e-08	6.24204e-05
27	Zm00001d005888	253.846	-2.51434	0.466349	-5.39154	6.98548e-08	7.08765e-05
28	Zm00001d047208	72.9948	-2.88583	0.538594	-5.35807	8.41134e-08	8.19298e-05
29	Zm00001d008733	487.874	-3.05838	0.572293	-5.34407	9.08803e-08	8.51164e-05
30	Zm00001d016799	211.372	-2.77586	0.530736	-5.23022	1.6931e-07	0.000147246
31	Zm00001d016070	466.123	-2.40358	0.469518	-5.11924	3.06769e-07	0.000257591
32	Zm00001d024778	953.842	-1.85686	0.365659	-5.07811	3.81204e-07	0.000309423
33	Zm00001d053740	741.018	-2.01583	0.39898	-5.05245	4.36171e-07	0.000329494
34	Zm00001d008488	637.149	-1.31306	0.259832	-5.05351	4.33762e-07	0.000329494
35	Zm00001d042499	1029.95	-2.07265	0.41148	-5.03706	4.72748e-07	0.000338585
36	Zm00001d013230	174.58	-2.66817	0.53075	-5.02716	4.97786e-07	0.000346331
37	Zm00001d024839	735.441	-3.06086	0.609667	-5.02054	5.15262e-07	0.000348532
38	Zm00001d030544	78.052	-2.8638	0.574081	-4.9885	6.08503e-07	0.000400477
39	Zm00001d025057	222.252	-2.1443	0.431576	-4.96854	6.74602e-07	0.000432295
40	Zm00001d035457	226.263	-1.59162	0.328121	-4.8507	1.23028e-06	0.000768171
41	Zm00001d042993	503.417	-1.892	0.395066	-4.78908	1.67549e-06	0.00102
42	Zm00001d011785	593.689	-1.74995	0.367053	-4.76758	1.86455e-06	0.00110741
43	Zm00001d045210	114.767	-2.81044	0.590167	-4.76211	1.91578e-06	0.00111074
44	Zm00001d012900	116.49	-3.48473	0.735763	-4.73621	2.17756e-06	0.00120513
45	Zm00001d038971	775.662	-2.39294	0.505062	-4.73792	2.15925e-06	0.00120513
46	Zm00001d042940	127.28	-1.99573	0.426202	-4.68258	2.83285e-06	0.00150024
47	Zm00001d052977	335.777	-1.2388	0.264559	-4.6825	2.834e-06	0.00150024
48	Zm00001d028548	5498.83	-1.15852	0.248463	-4.66276	3.11999e-06	0.00161208
49	Zm00001d039183	1184.19	-2.30041	0.494017	-4.65654	3.21572e-06	0.00161208
50	Zm00001d008462	230.425	-1.58239	0.339952	-4.65474	3.2439e-06	0.00161208
51	Zm00001d039941	299.574	-2.61799	0.574745	-4.55505	5.23734e-06	0.00255069
52	Zm00001d015164	484.177	-3.11807	0.690341	-4.51671	6.28079e-06	0.00299889
53	Zm00001d034501	498.465	-3.36182	0.746656	-4.5025	6.71594e-06	0.00308566
54	Zm00001d019936	201.888	-2.62011	0.581692	-4.50429	6.65952e-06	0.00308566
55	Zm00001d024961	109.712	-2.98566	0.66507	-4.48923	7.14795e-06	0.00322333
56	Zm00001d040325	133.406	-2.76146	0.617779	-4.46997	7.82291e-06	0.00346356
57	Zm00001d020100	92.7691	-2.2635	0.506872	-4.46562	7.9839e-06	0.00347172
58	Zm00001d021788	7240.66	-1.71594	0.385135	-4.45544	8.37212e-06	0.00357666
59	Zm00001d043665	579.955	-2.7623	0.630438	-4.38156	1.17833e-05	0.00494715
60	Zm00001d002447	64.9571	-2.16943	0.505085	-4.29519	1.74543e-05	0.00720389
61	Zm00001d031049	132.93	-1.83487	0.42882	-4.27888	1.87833e-05	0.00753396
62	Zm00001d012362	158.646	-1.69585	0.396428	-4.27783	1.88728e-05	0.00753396
63	Zm00001d029391	100.768	-1.86533	0.43667	-4.27171	1.93983e-05	0.00761885
64	Zm00001d018010	468.129	-1.47478	0.346136	-4.2607	2.03784e-05	0.00776024
65	Zm00001d009899	152.409	-1.79214	0.420639	-4.26051	2.03957e-05	0.00776024
66	Zm00001d016910	494.069	-3.09037	0.727324	-4.24895	2.14771e-05	0.00804598
67	Zm00001d044157	224.238	-2.60853	0.617576	-4.22382	2.40196e-05	0.00886214
68	Zm00001d042063	171.786	-4.20773	0.997189	-4.21959	2.44745e-05	0.00889519
69	Zm00001d042349	164.703	-1.84538	0.438797	-4.20553	2.6047e-05	0.00932752
70	Zm00001d037060	656.98	-2.24623	0.536543	-4.18649	2.83304e-05	0.00999818
71	Zm00001d042909	389.016	-2.86073	0.684628	-4.17851	2.93419e-05	0.0102072
72	Zm00001d032691	469.604	-1.7228	0.412867	-4.17277	3.00913e-05	0.0103205
73	Zm00001d008925	4116.82	-2.3302	0.562181	-4.14493	3.39917e-05	0.0114963
74	Zm00001d003865	179.88	-2.89217	0.701514	-4.12275	3.74369e-05	0.0123193
75	Zm00001d022092	691.906	-2.60372	0.631325	-4.12422	3.72001e-05	0.0123193
76	Zm00001d026268	840.583	-2.27599	0.555108	-4.10008	4.13003e-05	0.0134094
77	Zm00001d028331	219.504	-1.47467	0.365704	-4.03241	5.52074e-05	0.0176889
78	Zm00001d048146	675.687	-1.62561	0.404239	-4.0214	5.78536e-05	0.018296
79	Zm00001d003190	567.432	-2.0447	0.510102	-4.00841	6.11295e-05	0.0190841
80	Zm00001d034418	139.972	-2.57812	0.646405	-3.9884	6.65194e-05	0.0202477
81	Zm00001d011656	793.755	-3.62456	0.90858	-3.98926	6.62795e-05	0.0202477
82	Zm00001d044703	263.306	-4.03126	1.01593	-3.96807	7.2458e-05	0.021783
83	Zm00001d013057	627.507	-2.32659	0.586971	-3.96373	7.37883e-05	0.0218509
84	Zm00001d018238	1095.32	-1.39633	0.352475	-3.96151	7.44784e-05	0.0218509
85	Zm00001d014271	925.174	-1.20641	0.30571	-3.94626	7.93803e-05	0.0229608
86	Zm00001d020454	886.914	-2.13293	0.54081	-3.94396	8.01473e-05	0.0229608
87	Zm00001d029457	2663.17	-1.37872	0.349839	-3.94102	8.1135e-05	0.0229735
88	Zm00001d008466	80.6172	-1.60081	0.407039	-3.93281	8.39584e-05	0.0232326
89	Zm00001d025799	338.988	-2.25762	0.573819	-3.93438	8.34109e-05	0.0232326
90	Zm00001d029620	592.198	-1.70998	0.435761	-3.92413	8.70435e-05	0.0238157
91	Zm00001d002318	389.77	-1.40466	0.359588	-3.90631	9.37173e-05	0.0248055
92	Zm00001d050864	55.9576	-1.90001	0.487824	-3.89487	9.82527e-05	0.0257263
93	Zm00001d004366	460.667	-1.21814	0.31386	-3.88115	0.000103964	0.0269323
94	Zm00001d020872	334.539	-1.48752	0.38428	-3.87093	0.000108421	0.0277912
95	Zm00001d015310	59.8455	-2.29755	0.596971	-3.84868	0.000118758	0.0301238
96	Zm00001d031580	1068.38	-1.47598	0.384219	-3.84152	0.000122276	0.0306964
97	Zm00001d020552	2671.5	-2.2589	0.589521	-3.83176	0.000127229	0.0316138
98	Zm00001d003866	2408.23	-2.2614	0.591535	-3.82293	0.000131874	0.0324199
99	Zm00001d025299	1158.41	-2.03371	0.532303	-3.82058	0.000133136	0.0324199
100	Zm00001d003276	600.927	-1.55458	0.407309	-3.8167	0.000135247	0.032608
101	Zm00001d017152	474.182	-2.29009	0.600565	-3.81323	0.000137161	0.0326682
102	Zm00001d035003	727	-2.21654	0.581556	-3.8114	0.00013818	0.0326682
103	Zm00001d046915	11530.8	-1.45268	0.381632	-3.8065	0.000140948	0.0330021
104	Zm00001d049242	945.341	-1.40832	0.372037	-3.78544	0.000153437	0.0355842
105	Zm00001d035157	1523.84	-1.42607	0.377368	-3.779	0.000157457	0.036172
106	Zm00001d042572	94.6365	-2.96867	0.786373	-3.77515	0.000159914	0.0362695
107	Zm00001d024768	230.074	-1.07501	0.284871	-3.77368	0.00016086	0.0362695
108	Zm00001d009084	376.852	-2.04659	0.543045	-3.76874	0.000164077	0.0366553
109	Zm00001d032838	554.203	-1.01872	0.270745	-3.76264	0.000168126	0.0368833
110	Zm00001d015100	3479.3	-2.05437	0.545769	-3.76418	0.000167097	0.0368833
111	Zm00001d048246	197.651	-1.27407	0.339135	-3.75683	0.00017208	0.0374136
112	Zm00001d051684	312.476	-1.36622	0.364804	-3.74507	0.000180344	0.0388633
113	Zm00001d001849	83.6537	-2.33464	0.630195	-3.70463	0.000211701	0.0444408
114	Zm00001d024763	609.859	-1.45643	0.392954	-3.70637	0.000210249	0.0444408
115	Zm00001d002695	364.215	-1.67247	0.454947	-3.67619	0.000236743	0.0488554

## Sheet: PV7 versus  PV6
Supplemental Dataset 3. List of developmemt-specific differentially expressed genes (PV7 versus PV6)
	gene	baseMean	log2FoldChange	lfcSE	stat	pvalue	padj
1	Zm00001d042540	23871.5	-1.74897	0.133758	-13.0756	4.53722e-39	1.08757e-34
2	Zm00001d039566	27027.4	-2.49485	0.192417	-12.9659	1.91007e-38	2.28922e-34
3	Zm00001d042541	15820.1	-1.74112	0.138842	-12.5403	4.49441e-36	3.59103e-32
4	Zm00001d016588	437.549	2.25659	0.196915	11.4597	2.10155e-30	1.25935e-26
5	Zm00001d039933	778.3	-2.57444	0.228268	-11.2781	1.68292e-29	8.06794e-26
6	Zm00001d015138	1110.84	1.88393	0.174899	10.7715	4.69151e-27	1.87426e-23
7	Zm00001d047110	2016.93	1.23381	0.117468	10.5033	8.33994e-26	2.85583e-22
8	Zm00001d053262	6415.93	1.20552	0.116381	10.3584	3.83215e-25	1.14821e-21
9	Zm00001d029983	8333.58	1.34961	0.133398	10.1172	4.63484e-24	1.23441e-20
10	Zm00001d052340	1562.53	1.27985	0.127203	10.0615	8.17416e-24	1.95935e-20
11	Zm00001d040864	3692.51	1.12226	0.111987	10.0213	1.22877e-23	2.67759e-20
12	Zm00001d034624	7375.95	1.06165	0.11116	9.5506	1.28947e-21	2.57571e-18
13	Zm00001d041576	924.235	1.43359	0.15156	9.45889	3.11221e-21	5.73844e-18
14	Zm00001d033935	6108.55	1.114	0.122549	9.0903	9.87691e-20	1.69107e-16
15	Zm00001d026632	729.107	1.73874	0.192532	9.03089	1.70276e-19	2.55094e-16
16	Zm00001d033292	1889.45	-1.16993	0.129793	-9.01383	1.98979e-19	2.80561e-16
17	Zm00001d011486	6429.19	1.24076	0.139904	8.86864	7.40475e-19	9.86066e-16
18	Zm00001d034047	1820.6	1.5279	0.176453	8.65891	4.76277e-18	6.00861e-15
19	Zm00001d013003	319.317	-2.84047	0.328309	-8.65183	5.06796e-18	6.07395e-15
20	Zm00001d012972	819.75	-1.3118	0.152934	-8.57757	9.69023e-18	1.10607e-14
21	Zm00001d003757	4188.66	-1.39326	0.163507	-8.52111	1.58037e-17	1.64702e-14
22	Zm00001d046786	1356.36	-1.32026	0.154926	-8.52189	1.56977e-17	1.64702e-14
23	Zm00001d045478	72429.6	-1.00274	0.118465	-8.46449	2.57284e-17	2.46684e-14
24	Zm00001d047841	1285.69	-1.12775	0.135978	-8.29359	1.09882e-16	9.83986e-14
25	Zm00001d023494	4776.4	1.04696	0.127268	8.22637	1.92966e-16	1.65192e-13
26	Zm00001d033187	1829.25	-1.40301	0.1727	-8.12396	4.5122e-16	3.48895e-13
27	Zm00001d027540	1472.78	-1.33441	0.164443	-8.11476	4.86741e-16	3.64599e-13
28	Zm00001d040292	7113.82	-1.17748	0.145949	-8.06779	7.15794e-16	5.19927e-13
29	Zm00001d028557	12641.6	-1.37946	0.172221	-8.00983	1.14871e-15	7.86703e-13
30	Zm00001d030782	774.044	1.71826	0.215218	7.98381	1.41882e-15	9.19167e-13
31	Zm00001d001864	4325.12	1.05836	0.135009	7.83918	4.53495e-15	2.74756e-12
32	Zm00001d052079	3868.48	1.08893	0.138933	7.8378	4.585e-15	2.74756e-12
33	Zm00001d046937	949.913	1.26117	0.16129	7.81927	5.31293e-15	3.10612e-12
34	Zm00001d047553	592.779	-2.37485	0.30412	-7.80895	5.76665e-15	3.21457e-12
35	Zm00001d032003	792.614	-1.8563	0.24529	-7.5678	3.79609e-14	1.89567e-11
36	Zm00001d048558	122.922	-2.99449	0.397372	-7.53573	4.85611e-14	2.37553e-11
37	Zm00001d014540	1306.65	1.08507	0.14481	7.49309	6.72696e-14	3.11344e-11
38	Zm00001d045254	529.796	1.55142	0.207035	7.49351	6.70536e-14	3.11344e-11
39	Zm00001d054052	1695.36	1.14886	0.156555	7.33838	2.162e-13	8.93504e-11
40	Zm00001d021450	420.42	1.44646	0.197183	7.33564	2.20661e-13	8.96482e-11
41	Zm00001d011080	1001.2	1.3186	0.180471	7.30646	2.74272e-13	1.06037e-10
42	Zm00001d043361	642.834	-1.42095	0.194549	-7.30383	2.79699e-13	1.06419e-10
43	Zm00001d010321	500.31	1.85215	0.254141	7.28789	3.1485e-13	1.16107e-10
44	Zm00001d054054	1272.88	1.26295	0.1739	7.26247	3.8008e-13	1.38038e-10
45	Zm00001d028820	5295.22	-1.03651	0.144224	-7.18676	6.63452e-13	2.33867e-10
46	Zm00001d020353	1318.97	1.11438	0.155835	7.151	8.61502e-13	2.8288e-10
47	Zm00001d041330	754.979	-1.12963	0.158702	-7.11793	1.09563e-12	3.54897e-10
48	Zm00001d009087	341.719	-2.03505	0.289172	-7.03752	1.95693e-12	6.03359e-10
49	Zm00001d046234	671.21	1.94936	0.277013	7.03706	1.96337e-12	6.03359e-10
50	Zm00001d042777	754.826	1.24896	0.179472	6.95907	3.42534e-12	9.65946e-10
51	Zm00001d015272	3553.24	1.01818	0.146852	6.93337	4.10937e-12	1.1322e-09
52	Zm00001d047301	222.727	-1.70257	0.247756	-6.87194	6.33354e-12	1.5651e-09
53	Zm00001d040423	1250.28	-1.09606	0.159782	-6.85974	6.89877e-12	1.66917e-09
54	Zm00001d051864	1020.18	1.04928	0.15298	6.85894	6.93726e-12	1.66917e-09
55	Zm00001d018047	3929.87	1.44853	0.211826	6.83832	8.01294e-12	1.88304e-09
56	Zm00001d027539	1737	-1.14736	0.168031	-6.82826	8.59522e-12	1.99069e-09
57	Zm00001d001848	4468.19	1.06664	0.156225	6.82756	8.63713e-12	1.99069e-09
58	Zm00001d047468	955.333	1.08935	0.159716	6.82051	9.07178e-12	2.07096e-09
59	Zm00001d011713	1651.59	1.13953	0.167614	6.79855	1.05681e-11	2.38978e-09
60	Zm00001d038475	7104.39	1.01965	0.152167	6.70089	2.07153e-11	4.35567e-09
61	Zm00001d044139	3106.31	1.00756	0.151082	6.66894	2.57663e-11	5.23405e-09
62	Zm00001d031670	442.35	1.72013	0.263833	6.51978	7.04099e-11	1.35018e-08
63	Zm00001d005063	972.537	1.23899	0.191586	6.467	9.99705e-11	1.85759e-08
64	Zm00001d037214	1485.61	1.19779	0.185547	6.45548	1.07876e-10	1.97389e-08
65	Zm00001d014758	1235.71	-1.22725	0.191111	-6.42166	1.34793e-10	2.35839e-08
66	Zm00001d043856	890.712	1.08841	0.17038	6.38812	1.67937e-10	2.896e-08
67	Zm00001d004220	2126.69	-1.46431	0.230124	-6.36313	1.97678e-10	3.33685e-08
68	Zm00001d030678	925.16	1.04236	0.164231	6.3469	2.19694e-10	3.63178e-08
69	Zm00001d018792	531.141	1.06637	0.168297	6.33621	2.3548e-10	3.86606e-08
70	Zm00001d006211	249.319	-1.59387	0.252041	-6.32385	2.55123e-10	4.16006e-08
71	Zm00001d013185	1398.64	-1.44939	0.231656	-6.25665	3.93324e-10	6.2437e-08
72	Zm00001d039936	468.503	-1.74335	0.27925	-6.24295	4.29384e-10	6.77127e-08
73	Zm00001d010730	342.203	1.41897	0.228093	6.22101	4.93975e-10	7.68869e-08
74	Zm00001d016570	832.965	-1.19397	0.192499	-6.20249	5.55755e-10	8.59448e-08
75	Zm00001d053260	189.962	2.8438	0.459371	6.19064	5.99203e-10	9.20699e-08
76	Zm00001d033793	276.825	-1.34152	0.217398	-6.17082	6.79378e-10	1.03068e-07
77	Zm00001d026387	84.5761	2.62112	0.430611	6.08697	1.15068e-09	1.59432e-07
78	Zm00001d023596	198.388	-1.51051	0.248372	-6.08164	1.18959e-09	1.6294e-07
79	Zm00001d009927	984.162	-1.04756	0.172461	-6.07414	1.24652e-09	1.67861e-07
80	Zm00001d011620	561.805	-1.16514	0.194361	-5.99473	2.03822e-09	2.59873e-07
81	Zm00001d048263	268.431	-2.31757	0.386693	-5.99329	2.05641e-09	2.60805e-07
82	Zm00001d025868	510.41	1.10511	0.186399	5.92872	3.05312e-09	3.71488e-07
83	Zm00001d017798	221.038	1.51579	0.255855	5.9244	3.13432e-09	3.75648e-07
84	Zm00001d018206	1949.26	-1.00848	0.170701	-5.90786	3.46586e-09	4.13317e-07
85	Zm00001d035767	356.546	-1.69942	0.289157	-5.87715	4.1739e-09	4.85672e-07
86	Zm00001d033175	600.998	1.65468	0.283969	5.82699	5.64371e-09	6.38112e-07
87	Zm00001d015686	328.696	-1.51148	0.260382	-5.80485	6.44224e-09	7.08351e-07
88	Zm00001d047345	316.381	-1.61201	0.277872	-5.80125	6.58221e-09	7.20437e-07
89	Zm00001d016070	11102.6	-1.05964	0.183522	-5.77391	7.74538e-09	8.40076e-07
90	Zm00001d041515	540.659	1.20065	0.211191	5.68516	1.30689e-08	1.35027e-06
91	Zm00001d037909	364.234	-1.5243	0.268693	-5.67301	1.40306e-08	1.41948e-06
92	Zm00001d039563	5381.54	1.14496	0.20237	5.65773	1.53384e-08	1.53834e-06
93	Zm00001d047548	979.039	-2.62452	0.465256	-5.64103	1.69037e-08	1.63379e-06
94	Zm00001d037833	692.823	1.08897	0.194751	5.59161	2.24978e-08	2.0902e-06
95	Zm00001d008681	839.033	-1.05983	0.189787	-5.58431	2.34628e-08	2.17144e-06
96	Zm00001d018779	1069.91	-1.01661	0.18424	-5.51784	3.43182e-08	3.01322e-06
97	Zm00001d034353	338.663	1.21174	0.220479	5.49593	3.88655e-08	3.30356e-06
98	Zm00001d053867	495.303	1.05183	0.19147	5.49346	3.94125e-08	3.33822e-06
99	Zm00001d048044	96.2276	-2.78794	0.507854	-5.48964	4.02755e-08	3.39931e-06
100	Zm00001d026382	500.048	1.42072	0.259578	5.47319	4.41996e-08	3.65333e-06
101	Zm00001d022415	1067.04	-1.16639	0.213908	-5.45277	4.9592e-08	4.05706e-06
102	Zm00001d032866	358.684	-1.08906	0.199803	-5.45068	5.01764e-08	4.06327e-06
103	Zm00001d053891	263.496	2.14413	0.394561	5.43423	5.50346e-08	4.39726e-06
104	Zm00001d046881	314.726	1.28192	0.236012	5.43157	5.58596e-08	4.44835e-06
105	Zm00001d052673	131.361	2.009	0.37011	5.42812	5.69522e-08	4.52035e-06
106	Zm00001d019100	627.446	-1.09666	0.202454	-5.41683	6.06633e-08	4.76754e-06
107	Zm00001d027835	874.686	1.28383	0.237248	5.41136	6.25492e-08	4.89968e-06
108	Zm00001d038558	1528.67	-1.09655	0.203433	-5.39023	7.03668e-08	5.44094e-06
109	Zm00001d040624	152.037	-1.9647	0.36554	-5.37479	7.66725e-08	5.8201e-06
110	Zm00001d024320	122.285	2.6873	0.504077	5.33113	9.76018e-08	7.19851e-06
111	Zm00001d006739	210.761	-1.29697	0.243646	-5.32318	1.01969e-07	7.45186e-06
112	Zm00001d013119	355.973	1.20226	0.226519	5.30753	1.11118e-07	7.99849e-06
113	Zm00001d038911	454.02	-1.32247	0.250069	-5.2884	1.23388e-07	8.80238e-06
114	Zm00001d038296	615.714	1.14824	0.21764	5.27586	1.32137e-07	9.28832e-06
115	Zm00001d043423	553.454	1.0131	0.192332	5.26745	1.38331e-07	9.66704e-06
116	Zm00001d038948	469.492	1.18574	0.225482	5.25868	1.4509e-07	1.00225e-05
117	Zm00001d039273	305.254	-1.35255	0.25855	-5.2313	1.68323e-07	1.13017e-05
118	Zm00001d012551	468.387	-1.33101	0.256202	-5.19516	2.04543e-07	1.32153e-05
119	Zm00001d031037	330.059	-1.3299	0.256708	-5.18059	2.21188e-07	1.40262e-05
120	Zm00001d014866	909.611	1.26277	0.245816	5.13703	2.7911e-07	1.7243e-05
121	Zm00001d033188	183.881	-1.63525	0.318573	-5.13305	2.85086e-07	1.75669e-05
122	Zm00001d014244	154.976	-1.68231	0.329064	-5.11243	3.18047e-07	1.92809e-05
123	Zm00001d002139	552.248	-1.01286	0.198412	-5.10485	3.31054e-07	1.99883e-05
124	Zm00001d042042	253.229	1.2867	0.252673	5.09235	3.53648e-07	2.10869e-05
125	Zm00001d030270	458.793	1.47763	0.290943	5.07877	3.79885e-07	2.24282e-05
126	Zm00001d014765	381.647	-1.17914	0.232468	-5.07226	3.9312e-07	2.29466e-05
127	Zm00001d047025	109.607	-1.87646	0.370891	-5.05932	4.20754e-07	2.44201e-05
128	Zm00001d014143	1599.8	1.16469	0.230859	5.04503	4.53443e-07	2.59404e-05
129	Zm00001d000619	453.294	1.63152	0.323986	5.03577	4.75939e-07	2.71559e-05
130	Zm00001d047269	344.284	-1.25344	0.250378	-5.00617	5.55225e-07	3.12412e-05
131	Zm00001d018603	321.174	1.01688	0.203284	5.00229	5.6654e-07	3.17289e-05
132	Zm00001d026369	770.006	-1.09118	0.218271	-4.9992	5.75691e-07	3.2017e-05
133	Zm00001d034497	457.744	-1.39315	0.279725	-4.98042	6.34475e-07	3.50423e-05
134	Zm00001d022343	1154.72	1.00683	0.202498	4.97204	6.6251e-07	3.6174e-05
135	Zm00001d031804	395.291	-1.00069	0.201593	-4.96391	6.90872e-07	3.74665e-05
136	Zm00001d039416	639.713	-1.22611	0.247461	-4.95475	7.24217e-07	3.90101e-05
137	Zm00001d000076	505.271	1.05989	0.213983	4.95314	7.30258e-07	3.91595e-05
138	Zm00001d050196	2027.9	-1.06253	0.215162	-4.9383	7.88068e-07	4.21651e-05
139	Zm00001d023918	1586.44	-1.17726	0.239221	-4.9212	8.60155e-07	4.52147e-05
140	Zm00001d031194	249.226	-1.41184	0.287611	-4.90885	9.16136e-07	4.75076e-05
141	Zm00001d015459	282.656	-1.68398	0.344376	-4.88996	1.00859e-06	5.17684e-05
142	Zm00001d000237	130.298	-1.52017	0.311746	-4.87632	1.08083e-06	5.47727e-05
143	Zm00001d024903	2293.5	-3.56024	0.731221	-4.8689	1.12222e-06	5.62752e-05
144	Zm00001d013301	529.633	1.187	0.244332	4.85814	1.18495e-06	5.89279e-05
145	Zm00001d044951	271.997	-1.23098	0.253454	-4.85682	1.19288e-06	5.91993e-05
146	Zm00001d051598	842.48	-1.0974	0.226249	-4.8504	1.2321e-06	6.01072e-05
147	Zm00001d043091	220.219	1.15659	0.239362	4.83196	1.35198e-06	6.4944e-05
148	Zm00001d002005	137.463	1.42587	0.295262	4.82915	1.37114e-06	6.56011e-05
149	Zm00001d014126	486.547	-1.00276	0.207923	-4.82272	1.41612e-06	6.73189e-05
150	Zm00001d009873	1214.1	1.01972	0.213117	4.7848	1.71157e-06	7.92016e-05
151	Zm00001d044982	337.195	1.34166	0.280598	4.78145	1.74031e-06	8.03762e-05
152	Zm00001d033022	84.0724	1.81489	0.381258	4.76027	1.93334e-06	8.71093e-05
153	Zm00001d035211	191.769	-1.34609	0.28338	-4.75011	2.03306e-06	9.09186e-05
154	Zm00001d031934	337.563	-1.53971	0.324557	-4.74402	2.09513e-06	9.30007e-05
155	Zm00001d028785	93.3761	-2.11742	0.449377	-4.7119	2.45418e-06	0.000105252
156	Zm00001d038577	165.696	-1.77598	0.37743	-4.70546	2.53293e-06	0.000107958
157	Zm00001d051611	117.919	-1.72265	0.369791	-4.65843	3.18625e-06	0.000131486
158	Zm00001d014559	148.724	-1.72603	0.370984	-4.65259	3.27798e-06	0.00013493
159	Zm00001d037915	238.1	-1.30028	0.279527	-4.65174	3.29151e-06	0.000135098
160	Zm00001d033533	1068.41	1.12981	0.243588	4.63822	3.51419e-06	0.000143746
161	Zm00001d043368	383.991	1.25511	0.271515	4.6226	3.78964e-06	0.000153701
162	Zm00001d020198	185.994	-1.56931	0.339799	-4.61836	3.86789e-06	0.000156611
163	Zm00001d047582	192.114	-1.77667	0.386994	-4.59096	4.4122e-06	0.000174522
164	Zm00001d016995	366.876	1.42178	0.310375	4.58084	4.63102e-06	0.000182302
165	Zm00001d026444	234.653	-1.18489	0.262293	-4.51743	6.25955e-06	0.00023371
166	Zm00001d032895	114.988	1.55447	0.344738	4.50915	6.50879e-06	0.000242261
167	Zm00001d006883	209.122	-1.17489	0.26099	-4.50166	6.74261e-06	0.000248647
168	Zm00001d006618	136.547	-1.61658	0.35964	-4.495	6.95693e-06	0.000255763
169	Zm00001d012482	82.5255	-2.40945	0.536095	-4.49444	6.9753e-06	0.000256046
170	Zm00001d017682	140.105	-1.39576	0.312014	-4.47341	7.69828e-06	0.000278743
171	Zm00001d009542	351.5	1.17199	0.262988	4.45643	8.33363e-06	0.000299037
172	Zm00001d039715	280.358	-1.15338	0.259704	-4.44112	8.94907e-06	0.000318263
173	Zm00001d043318	448.057	-1.29293	0.291296	-4.43853	9.0576e-06	0.000319751
174	Zm00001d050893	149.313	-1.34852	0.303808	-4.43873	9.04894e-06	0.000319751
175	Zm00001d032918	95.3309	1.64576	0.372155	4.42224	9.7681e-06	0.000338354
176	Zm00001d016156	204.37	1.68159	0.381662	4.40598	1.05308e-05	0.000360089
177	Zm00001d016647	207.223	-1.08195	0.245637	-4.40465	1.05954e-05	0.000361785
178	Zm00001d038066	172.232	-1.71772	0.390639	-4.39719	1.09659e-05	0.000370215
179	Zm00001d027275	115.079	1.65194	0.376455	4.38814	1.14325e-05	0.00037903
180	Zm00001d000087	249.732	1.10073	0.251074	4.38408	1.16477e-05	0.000383661
181	Zm00001d044980	45.9615	2.21448	0.507521	4.36333	1.28096e-05	0.000415144
182	Zm00001d003931	227.104	-1.50177	0.344452	-4.35988	1.30134e-05	0.000419827
183	Zm00001d027330	127.905	1.32082	0.303419	4.35313	1.34205e-05	0.00043019
184	Zm00001d003470	331.897	-1.15206	0.265165	-4.34469	1.39471e-05	0.000443384
185	Zm00001d049081	114.355	-1.53774	0.354325	-4.33992	1.42535e-05	0.000450975
186	Zm00001d044283	1589.89	1.00003	0.230763	4.3336	1.46691e-05	0.000461441
187	Zm00001d027881	115.411	-1.47404	0.34032	-4.33133	1.48215e-05	0.000465013
188	Zm00001d045063	130.269	-1.63023	0.377262	-4.32122	1.55172e-05	0.000481795
189	Zm00001d051424	47.5124	-2.15145	0.498605	-4.31493	1.59651e-05	0.000491251
190	Zm00001d025870	443.31	1.15152	0.267617	4.30286	1.68604e-05	0.000511575
191	Zm00001d011063	363.85	-1.42856	0.332055	-4.30217	1.69131e-05	0.000512524
192	Zm00001d023242	234.264	-1.02045	0.237285	-4.3005	1.70412e-05	0.000515755
193	Zm00001d033633	132.836	-2.26614	0.528306	-4.28944	1.79126e-05	0.00053805
194	Zm00001d045101	235.764	-1.07645	0.252887	-4.25665	2.07513e-05	0.000604385
195	Zm00001d011144	545.652	-1.31299	0.308882	-4.25078	2.13026e-05	0.000615392
196	Zm00001d020554	797.476	1.00399	0.236318	4.24845	2.15258e-05	0.000620161
197	Zm00001d013443	152.848	-1.54189	0.364115	-4.23464	2.28922e-05	0.000651694
198	Zm00001d053733	128.428	-2.50706	0.592752	-4.22953	2.34179e-05	0.000660666
199	Zm00001d017502	223.479	1.34846	0.318816	4.22958	2.34125e-05	0.000660666
200	Zm00001d025055	101.711	-1.69392	0.400605	-4.22841	2.35352e-05	0.000662134
201	Zm00001d012362	302.283	-1.01988	0.242553	-4.20478	2.61335e-05	0.000728396
202	Zm00001d014201	189.892	-1.36152	0.324	-4.20222	2.64306e-05	0.000734967
203	Zm00001d044274	1071.87	1.05981	0.252368	4.19947	2.67535e-05	0.000738395
204	Zm00001d020788	448.897	1.26139	0.300332	4.19997	2.66946e-05	0.000738395
205	Zm00001d011225	192.241	1.25144	0.298173	4.19703	2.70435e-05	0.000744239
206	Zm00001d038908	554.967	-1.32473	0.315862	-4.194	2.74083e-05	0.000753044
207	Zm00001d011764	730.892	1.02918	0.245993	4.18379	2.86695e-05	0.000776506
208	Zm00001d015742	227.502	-1.07335	0.257429	-4.16948	3.05291e-05	0.000816721
209	Zm00001d046077	51.0061	2.08358	0.50022	4.16533	3.10904e-05	0.000823467
210	Zm00001d018560	533.438	1.22267	0.294606	4.1502	3.32188e-05	0.000871177
211	Zm00001d052906	88.1669	-2.05631	0.496331	-4.14302	3.42757e-05	0.000894801
212	Zm00001d026572	125.222	-1.70443	0.412248	-4.13447	3.5577e-05	0.000922922
213	Zm00001d001796	195.827	1.31706	0.319179	4.12639	3.685e-05	0.0009482
214	Zm00001d050824	223.446	-1.08351	0.263002	-4.11979	3.79218e-05	0.0009658
215	Zm00001d037916	257.424	-1.25603	0.305574	-4.11038	3.95001e-05	0.000997701
216	Zm00001d024499	338.775	-1.28887	0.314908	-4.09286	4.2608e-05	0.00105945
217	Zm00001d024017	276.815	1.13849	0.278968	4.08109	4.48259e-05	0.00110543
218	Zm00001d011495	195.381	-1.20667	0.295731	-4.08029	4.4979e-05	0.00110693
219	Zm00001d011543	213.923	-1.27227	0.312769	-4.06776	4.74663e-05	0.00116187
220	Zm00001d020707	83.5564	-1.56775	0.385515	-4.06663	4.76983e-05	0.00116428
221	Zm00001d045512	158.526	1.36913	0.336978	4.06295	4.84555e-05	0.00117595
222	Zm00001d019207	1344.01	-1.03009	0.253972	-4.0559	4.99415e-05	0.00120191
223	Zm00001d007868	202.336	1.12105	0.276753	4.05072	5.10611e-05	0.00121906
224	Zm00001d023664	141.693	-1.66381	0.411808	-4.04026	5.33926e-05	0.00126215
225	Zm00001d039935	92.7951	-2.42233	0.600122	-4.03641	5.42763e-05	0.00127674
226	Zm00001d010698	100.739	-1.34673	0.333868	-4.03371	5.49037e-05	0.00128645
227	Zm00001d046029	84.5299	-1.68527	0.417964	-4.0321	5.52814e-05	0.00129404
228	Zm00001d028537	128.532	-1.33874	0.332289	-4.02884	5.6053e-05	0.001307
229	Zm00001d043136	232.273	-1.11781	0.277902	-4.02232	5.76267e-05	0.0013346
230	Zm00001d007529	794.978	1.03591	0.258106	4.01351	5.98231e-05	0.00137368
231	Zm00001d039112	249.291	-1.40063	0.349649	-4.0058	6.18071e-05	0.00141231
232	Zm00001d031204	166.844	-1.68671	0.421372	-4.00291	6.25684e-05	0.00142428
233	Zm00001d049053	202.182	1.35773	0.339429	4.00005	6.33303e-05	0.00143889
234	Zm00001d022395	151.16	-1.17863	0.295243	-3.99206	6.55027e-05	0.00148434
235	Zm00001d051887	106.596	-1.52651	0.383101	-3.98461	6.75912e-05	0.00151701
236	Zm00001d003760	171.45	-1.3643	0.342441	-3.98405	6.77519e-05	0.00151919
237	Zm00001d036941	47.5369	-2.00485	0.503457	-3.98217	6.82889e-05	0.0015298
238	Zm00001d034385	130.313	1.36894	0.344438	3.97441	7.05547e-05	0.00155871
239	Zm00001d035306	157.608	-1.28976	0.324953	-3.96906	7.21569e-05	0.00158243
240	Zm00001d044977	353.307	1.12541	0.283593	3.96838	7.23627e-05	0.0015855
241	Zm00001d040426	220.035	-1.13842	0.287278	-3.9628	7.40769e-05	0.00161714
242	Zm00001d044734	112.517	-2.45527	0.62023	-3.95866	7.5373e-05	0.00163946
243	Zm00001d000390	96.9545	-1.62731	0.41245	-3.94549	7.96384e-05	0.00171051
244	Zm00001d049766	478.755	-1.25429	0.318537	-3.93765	8.22849e-05	0.0017579
245	Zm00001d028720	58.1144	-1.86689	0.475786	-3.9238	8.71634e-05	0.00183518
246	Zm00001d005840	52.4076	1.93521	0.494127	3.91642	8.98747e-05	0.0018782
247	Zm00001d027440	455.318	-1.01324	0.260113	-3.8954	9.80387e-05	0.00201543
248	Zm00001d009425	96.853	-1.59329	0.409478	-3.89103	9.98214e-05	0.00204331
249	Zm00001d050914	338.296	1.27582	0.328684	3.88161	0.000103769	0.00210791
250	Zm00001d010295	83.0831	-1.5976	0.412385	-3.87404	0.000107046	0.00215983
251	Zm00001d021577	150.796	-1.67483	0.432578	-3.87175	0.000108058	0.00217295
252	Zm00001d010885	283.105	-1.00699	0.260154	-3.87073	0.000108512	0.00217972
253	Zm00001d014528	79.065	1.51586	0.391789	3.86908	0.000109249	0.00218589
254	Zm00001d019936	286.717	-1.23994	0.320963	-3.8632	0.000111909	0.00221875
255	Zm00001d024927	463.216	-1.01995	0.264103	-3.86191	0.000112502	0.00222498
256	Zm00001d033399	145.979	1.36778	0.35421	3.86151	0.00011269	0.00222502
257	Zm00001d033990	67.8613	-2.48727	0.644627	-3.85846	0.000114105	0.00224778
258	Zm00001d013406	119.042	-1.28205	0.332578	-3.85488	0.000115788	0.00227122
259	Zm00001d050437	128.877	2.05411	0.533745	3.84849	0.00011885	0.00232178
260	Zm00001d028408	812.278	-1.01344	0.263387	-3.84771	0.000119229	0.00232448
261	Zm00001d047942	247.27	-1.0049	0.261609	-3.84121	0.000122429	0.00237158
262	Zm00001d019966	116.238	-1.41346	0.368576	-3.83491	0.000125609	0.00242224
263	Zm00001d039825	116.424	-2.28528	0.59617	-3.83327	0.000126452	0.00243068
264	Zm00001d010507	100.019	-1.31991	0.34648	-3.80949	0.000139254	0.00263868
265	Zm00001d049688	97.0843	-1.54596	0.406347	-3.80452	0.000142078	0.0026858
266	Zm00001d008738	743.59	1.0359	0.272482	3.8017	0.000143706	0.0027123
267	Zm00001d043450	147.055	-1.12713	0.296697	-3.79893	0.000145323	0.00273207
268	Zm00001d044703	223.225	-1.40805	0.37448	-3.76001	0.000169908	0.00311845
269	Zm00001d003689	217.383	1.30121	0.346986	3.75003	0.000176811	0.00320587
270	Zm00001d045205	88.4855	-1.56842	0.41905	-3.7428	0.000181982	0.00327979
271	Zm00001d006073	94.3446	1.30385	0.350117	3.72403	0.000196069	0.00348649
272	Zm00001d001770	61.8887	1.76142	0.473562	3.71951	0.000199612	0.00354159
273	Zm00001d037072	126.988	-1.24901	0.336216	-3.71489	0.00020329	0.00358563
274	Zm00001d022476	77.3634	1.98056	0.533692	3.71105	0.000206398	0.00362977
275	Zm00001d029233	275.622	-1.23359	0.332717	-3.70762	0.000209219	0.00367129
276	Zm00001d017989	79.2873	-1.50775	0.406691	-3.70735	0.000209437	0.00367242
277	Zm00001d045055	470.973	-1.00617	0.272034	-3.69869	0.000216718	0.00376702
278	Zm00001d053409	206.953	-1.39214	0.376707	-3.69556	0.000219404	0.00380269
279	Zm00001d041755	48.9266	1.83131	0.495704	3.69436	0.00022044	0.00381513
280	Zm00001d035089	1541.2	1.9665	0.532553	3.69258	0.000221987	0.00383636
281	Zm00001d027992	334.857	-1.38783	0.37589	-3.69212	0.000222395	0.00384063
282	Zm00001d043116	91.143	-1.33525	0.362309	-3.68539	0.000228354	0.00390139
283	Zm00001d010410	377.778	-1.07127	0.291889	-3.67012	0.000242437	0.00406379
284	Zm00001d012573	159.125	1.04973	0.286263	3.667	0.000245416	0.00409939
285	Zm00001d003569	216.816	1.02177	0.27897	3.66265	0.000249619	0.00413502
286	Zm00001d031773	100.671	-1.25759	0.343952	-3.65629	0.000255895	0.00421568
287	Zm00001d043928	240.54	1.52657	0.417933	3.65267	0.000259523	0.00426373
288	Zm00001d043050	121.575	-1.72215	0.473241	-3.63906	0.000273633	0.00445281
289	Zm00001d012641	80.5528	-1.53432	0.42191	-3.63661	0.000276245	0.00448618
290	Zm00001d028554	9694.67	-1.35196	0.372003	-3.63427	0.000278764	0.00452401
291	Zm00001d025156	373.805	1.13686	0.313628	3.62486	0.000289118	0.00467306
292	Zm00001d048246	155.313	1.24	0.342124	3.62441	0.000289616	0.00467797
293	Zm00001d035249	42.0656	-2.0098	0.556846	-3.60925	0.000307085	0.00491049
294	Zm00001d014062	56.7456	-2.29992	0.63742	-3.60816	0.00030837	0.00491798
295	Zm00001d022589	162.633	1.30405	0.361416	3.60816	0.000308374	0.00491798
296	Zm00001d011656	571.596	-1.08266	0.300147	-3.60712	0.000309619	0.00493127
297	Zm00001d032578	135.141	-1.23404	0.342313	-3.60502	0.000312129	0.00496795
298	Zm00001d017782	75.3699	-1.44705	0.401564	-3.60354	0.000313913	0.00498972
299	Zm00001d021774	171.759	-1.1098	0.308078	-3.60232	0.00031539	0.00500656
300	Zm00001d051556	99.822	-1.33558	0.370834	-3.60157	0.000316297	0.00501763
301	Zm00001d036139	58.482	-1.77211	0.49279	-3.59606	0.000323068	0.00509469
302	Zm00001d022649	62.3481	1.76272	0.491082	3.58946	0.000331358	0.00519128
303	Zm00001d024241	178.108	-1.00131	0.279173	-3.5867	0.000334885	0.00523967
304	Zm00001d033035	230.699	-1.10906	0.309397	-3.58459	0.000337612	0.00526859
305	Zm00001d026611	75.1799	-1.7051	0.47579	-3.58373	0.000338723	0.00527906
306	Zm00001d001039	42.6419	-1.88513	0.528581	-3.5664	0.000361925	0.00558618
307	Zm00001d009666	73.9501	-1.66658	0.467998	-3.5611	0.00036931	0.0056746
308	Zm00001d021290	120.611	-1.22767	0.345884	-3.54937	0.000386151	0.00587313
309	Zm00001d000677	188.335	1.07961	0.304493	3.54561	0.000391709	0.00593881
310	Zm00001d020583	169.145	-1.76961	0.499834	-3.54038	0.000399547	0.00603094
311	Zm00001d052530	312.938	-3.00598	0.849645	-3.53793	0.000403283	0.00607191
312	Zm00001d014285	154.245	-1.19993	0.341031	-3.51853	0.00043395	0.00640898
313	Zm00001d029651	169.219	-1.10645	0.314803	-3.51474	0.000440192	0.00648519
314	Zm00001d013226	104.536	-1.52224	0.433731	-3.50963	0.000448728	0.00659069
315	Zm00001d036152	257.525	1.02203	0.291695	3.50376	0.000458734	0.00669254
316	Zm00001d034190	308.724	-1.06753	0.305133	-3.49857	0.000467766	0.00679948
317	Zm00001d019752	193.15	-1.27555	0.36492	-3.49542	0.000473324	0.0068388
318	Zm00001d003924	116.754	-1.34298	0.384575	-3.49212	0.000479202	0.00689464
319	Zm00001d024821	86.5347	-1.64333	0.471817	-3.48298	0.000495869	0.00710035
320	Zm00001d012725	82.0792	1.49207	0.429341	3.47526	0.000510359	0.00721303
321	Zm00001d037454	78.5744	1.4978	0.431154	3.47393	0.000512903	0.00724045
322	Zm00001d053004	160.784	-1.29932	0.374648	-3.46811	0.00052414	0.00736007
323	Zm00001d021446	136.632	-1.03167	0.297803	-3.46429	0.000531636	0.00743484
324	Zm00001d000117	308.44	1.22371	0.353226	3.46439	0.000531429	0.00743484
325	Zm00001d047386	157.066	1.31456	0.379438	3.46449	0.000531235	0.00743484
326	Zm00001d026663	165.734	1.15168	0.332684	3.46177	0.000536626	0.00748165
327	Zm00001d019704	166.024	-1.20373	0.349006	-3.44903	0.000562596	0.0077681
328	Zm00001d026298	67.5859	-1.60791	0.466191	-3.44905	0.000562564	0.0077681
329	Zm00001d003304	104.521	-1.24827	0.362092	-3.44739	0.000566023	0.00780643
330	Zm00001d005470	446.976	-1.09727	0.318885	-3.44096	0.000579662	0.00795334
331	Zm00001d048396	137.953	-1.05301	0.306335	-3.43744	0.000587232	0.00803422
332	Zm00001d030134	102.925	1.33497	0.388622	3.43513	0.000592264	0.00808921
333	Zm00001d002610	87.9579	-1.68646	0.49148	-3.43139	0.000600491	0.00818292
334	Zm00001d018839	180.306	-1.01844	0.296994	-3.42918	0.000605416	0.00823626
335	Zm00001d022811	60.6312	1.72665	0.504177	3.42469	0.000615493	0.00832274
336	Zm00001d033880	170.762	1.18581	0.346201	3.42522	0.000614307	0.00832274
337	Zm00001d050302	91.2916	-1.41718	0.413813	-3.42468	0.000615522	0.00832274
338	Zm00001d004443	154.631	-1.28901	0.377002	-3.41912	0.000628244	0.00845386
339	Zm00001d009071	118.705	-1.27552	0.373084	-3.41886	0.000628838	0.00845386
340	Zm00001d021900	45.2861	-1.69532	0.496763	-3.41274	0.000643138	0.00859789
341	Zm00001d034073	179.502	-1.11565	0.327249	-3.40916	0.000651623	0.0086871
342	Zm00001d040016	110.052	1.15093	0.338303	3.40208	0.000668754	0.00885638
343	Zm00001d038793	350.483	-1.02663	0.302082	-3.39852	0.000677519	0.00895761
344	Zm00001d024598	108.187	-1.22713	0.363198	-3.37868	0.000728355	0.00947296
345	Zm00001d012530	59.7574	-1.49456	0.444547	-3.36198	0.000773855	0.00992472
346	Zm00001d050167	62.312	1.49626	0.44579	3.35643	0.00078957	0.0100885
347	Zm00001d021119	91.2603	-2.2003	0.656794	-3.35006	0.000807927	0.0102737
348	Zm00001d017152	126.821	-1.83182	0.548295	-3.34095	0.000834928	0.0105388
349	Zm00001d033310	97.0379	-1.28992	0.386294	-3.33922	0.000840146	0.0105824
350	Zm00001d038990	148.797	-1.0851	0.32506	-3.33816	0.000843345	0.0106004
351	Zm00001d050021	72.6903	-1.59217	0.477179	-3.33663	0.000848006	0.0106311
352	Zm00001d042147	93.5085	-1.32083	0.396556	-3.33075	0.00086611	0.0107904
353	Zm00001d028428	210.137	-1.06147	0.319082	-3.32665	0.000878976	0.0108945
354	Zm00001d003676	44.7663	-1.7267	0.519802	-3.32184	0.000894264	0.0110435
355	Zm00001d037181	110.328	-1.42085	0.42825	-3.3178	0.000907289	0.0111871
356	Zm00001d031677	105.17	-1.70014	0.513075	-3.31363	0.000920921	0.0113319
357	Zm00001d015665	133.232	-1.04102	0.315155	-3.30321	0.000955864	0.0116482
358	Zm00001d051362	112.171	-1.10023	0.334098	-3.29313	0.0009908	0.0120007
359	Zm00001d052962	926.836	-1.49799	0.45526	-3.29041	0.00100042	0.0120624
360	Zm00001d021775	376.753	-1.09488	0.332933	-3.28858	0.00100692	0.0121225
361	Zm00001d028756	116.832	1.12803	0.343148	3.28729	0.00101156	0.0121493
362	Zm00001d012231	48.2198	-1.91692	0.583232	-3.28672	0.00101361	0.0121603
363	Zm00001d015124	94.282	1.1387	0.347218	3.27949	0.00103994	0.0123832
364	Zm00001d026364	45.7713	1.64881	0.502843	3.27897	0.00104186	0.0123999
365	Zm00001d033176	66.728	1.34001	0.409791	3.26998	0.00107554	0.0126811
366	Zm00001d037837	303.859	1.05904	0.324424	3.26437	0.0010971	0.0128719
367	Zm00001d022420	152.88	-1.33991	0.411235	-3.25826	0.00112097	0.0131007
368	Zm00001d012450	92.8232	-1.22238	0.378656	-3.22821	0.00124568	0.0143002
369	Zm00001d053269	513.14	1.01386	0.314462	3.2241	0.0012637	0.0144208
370	Zm00001d002374	83.496	-1.8693	0.580363	-3.22091	0.00127782	0.0145439
371	Zm00001d017962	420.604	1.92248	0.597113	3.21963	0.00128357	0.0145955
372	Zm00001d034461	115.07	-1.21276	0.376788	-3.21869	0.00128777	0.0146223
373	Zm00001d033166	130.28	1.31689	0.409335	3.21713	0.00129478	0.0146811
374	Zm00001d011654	53.0907	-1.62714	0.505957	-3.21597	0.00130004	0.0147317
375	Zm00001d029636	57.8009	-1.61839	0.504543	-3.20764	0.00133829	0.0150252
376	Zm00001d036918	104.873	-1.06625	0.33264	-3.20541	0.0013487	0.0150997
377	Zm00001d028931	91.7692	-1.38048	0.431289	-3.20081	0.0013704	0.01525
378	Zm00001d016740	47.214	-1.73048	0.540569	-3.20122	0.00136849	0.01525
379	Zm00001d010144	83.4262	-1.57058	0.490661	-3.20095	0.00136976	0.01525
380	Zm00001d030370	62.5091	1.44578	0.451851	3.19968	0.00137578	0.0152886
381	Zm00001d026882	247.386	1.10753	0.346723	3.19429	0.00140175	0.0155124
382	Zm00001d044771	175.756	-1.19718	0.375796	-3.18572	0.00144394	0.0158767
383	Zm00001d021254	74.1124	1.71858	0.539655	3.18459	0.0014496	0.0159171
384	Zm00001d048799	111.345	-1.18496	0.372451	-3.18153	0.001465	0.0160274
385	Zm00001d038608	149.907	-1.03134	0.324486	-3.17839	0.00148094	0.0161209
386	Zm00001d030781	145.66	1.00404	0.316106	3.17626	0.00149186	0.016203
387	Zm00001d020417	143.65	-1.14723	0.362193	-3.16745	0.00153783	0.0165448
388	Zm00001d026399	4322.53	1.19176	0.376679	3.16385	0.00155695	0.0167055
389	Zm00001d038074	65.587	1.50969	0.477326	3.1628	0.0015626	0.0167436
390	Zm00001d014300	37.9578	1.74331	0.551598	3.16047	0.00157514	0.0168629
391	Zm00001d040029	531.328	-2.33409	0.739653	-3.15566	0.00160138	0.0170448
392	Zm00001d038314	81.4195	1.2602	0.399398	3.15526	0.00160355	0.0170604
393	Zm00001d043472	100.282	1.23563	0.393019	3.14393	0.00166694	0.0175817
394	Zm00001d023811	188.905	-1.19062	0.379587	-3.13662	0.0017091	0.0179052
395	Zm00001d019669	167.739	-1.07341	0.342297	-3.1359	0.0017133	0.0179336
396	Zm00001d031236	150.202	1.11107	0.354988	3.12987	0.00174885	0.0182024
397	Zm00001d051541	363.102	1.02685	0.328755	3.12344	0.0017875	0.0185241
398	Zm00001d027500	177.577	-1.17131	0.375062	-3.12297	0.00179035	0.0185457
399	Zm00001d011268	255.068	-1.34177	0.429747	-3.12223	0.00179484	0.0185761
400	Zm00001d025947	80.4573	-1.26672	0.406228	-3.11825	0.0018193	0.0187693
401	Zm00001d002736	74.142	-1.44977	0.466046	-3.1108	0.00186582	0.0191127
402	Zm00001d040460	301.609	-1.20912	0.388816	-3.10975	0.00187248	0.0191563
403	Zm00001d040222	229.388	1.00503	0.323355	3.10811	0.00188285	0.0191894
404	Zm00001d032608	107.906	-1.15447	0.373801	-3.08847	0.00201187	0.0200768
405	Zm00001d034262	91.6634	1.14672	0.372266	3.08037	0.00206741	0.0204861
406	Zm00001d015227	512.754	-1.00435	0.326042	-3.08043	0.00206704	0.0204861
407	Zm00001d018155	99.4157	-1.022	0.331908	-3.07916	0.00207585	0.0205357
408	Zm00001d033446	92.4161	1.12189	0.36448	3.07805	0.0020836	0.0205869
409	ENSRNA049476276	33.0529	1.79809	0.585045	3.07343	0.00211615	0.0208398
410	Zm00001d014133	58.5005	1.55982	0.507752	3.07202	0.00212615	0.0209126
411	Zm00001d002198	40.7931	-1.63419	0.532734	-3.06756	0.00215817	0.0211927
412	Zm00001d002255	145.692	-1.0352	0.33849	-3.05828	0.00222614	0.0216559
413	Zm00001d048927	106.867	-1.2312	0.402597	-3.05816	0.00222703	0.0216559
414	Zm00001d037610	53.3819	-1.48232	0.484798	-3.0576	0.00223117	0.0216874
415	Zm00001d020492	624.261	-2.40903	0.788104	-3.05675	0.00223754	0.0217141
416	Zm00001d047447	145.936	1.16875	0.382438	3.05605	0.00224273	0.0217469
417	Zm00001d030348	137.791	-1.53272	0.501704	-3.05503	0.00225036	0.0217856
418	Zm00001d003471	132.306	-1.09568	0.359169	-3.0506	0.00228386	0.022021
419	Zm00001d036246	80.1632	-1.20324	0.39681	-3.03229	0.00242707	0.0231136
420	Zm00001d007188	58.4201	-1.47215	0.485667	-3.0312	0.00243584	0.0231603
421	Zm00001d046852	139.632	-1.0842	0.357984	-3.02863	0.00245667	0.0233121
422	Zm00001d016098	127.187	-1.24069	0.411837	-3.01258	0.00259037	0.0242742
423	Zm00001d008307	203.633	-1.11809	0.371143	-3.01256	0.00259057	0.0242742
424	Zm00001d000545	94.1981	-1.18126	0.394369	-2.99533	0.00274149	0.0253134
425	Zm00001d027423	512.991	-3.16656	1.05835	-2.99198	0.00277174	0.0255141
426	Zm00001d003434	518.953	-1.79392	0.600949	-2.98514	0.00283447	0.0259265
427	Zm00001d023228	54.7353	-1.86411	0.624501	-2.98495	0.00283622	0.0259265
428	Zm00001d016160	106.579	1.06994	0.358527	2.98427	0.00284254	0.0259367
429	Zm00001d011450	85.3728	-1.14995	0.385488	-2.98312	0.0028533	0.0260121
430	Zm00001d011740	89.4859	-1.19648	0.401505	-2.97999	0.00288262	0.0261927
431	Zm00001d033929	138.897	-1.59464	0.536638	-2.97154	0.00296312	0.0266815
432	Zm00001d040413	46.4757	1.44873	0.488315	2.96679	0.0030093	0.0269489
433	Zm00001d046263	322.442	-1.05544	0.356466	-2.96085	0.00306796	0.027267
434	Zm00001d037914	336.068	-2.69889	0.912706	-2.95702	0.00310632	0.0274764
435	Zm00001d024836	62.1418	-1.25546	0.425024	-2.95386	0.00313831	0.0276665
436	Zm00001d021901	147.445	-1.18309	0.400897	-2.9511	0.00316647	0.0278125
437	Zm00001d035981	135.534	-1.14177	0.387417	-2.94714	0.00320726	0.0280168
438	Zm00001d043338	147.421	-1.1818	0.402147	-2.93872	0.0032957	0.0285883
439	Zm00001d036060	128.429	1.20241	0.409172	2.93863	0.00329662	0.0285883
440	Zm00001d032887	97.7862	-1.20138	0.409313	-2.93512	0.0033342	0.0287691
441	Zm00001d050011	95.6921	-1.1697	0.398543	-2.93495	0.003336	0.0287743
442	Zm00001d003981	69.208	-1.27637	0.434917	-2.93474	0.00333822	0.0287832
443	Zm00001d049954	493.082	-1.96522	0.669748	-2.93426	0.00334339	0.0288174
444	Zm00001d024071	174.036	-1.20472	0.410835	-2.93238	0.00336373	0.0289407
445	Zm00001d017294	189.057	-1.41725	0.48359	-2.93069	0.00338209	0.0290465
446	Zm00001d027355	303.146	-1.16329	0.3971	-2.92947	0.0033954	0.0291504
447	Zm00001d029955	84.2146	-1.3585	0.463818	-2.92896	0.00340097	0.0291877
448	Zm00001d035057	79.9277	-1.66037	0.567237	-2.92712	0.00342114	0.0293083
449	Zm00001d048576	155.303	1.37665	0.471064	2.92242	0.0034732	0.0296484
450	Zm00001d024522	3479.24	-2.01491	0.692885	-2.908	0.00363752	0.0307988
451	Zm00001d043701	192.784	-1.31279	0.451989	-2.90448	0.00367862	0.0310481
452	Zm00001d008308	108.293	-1.1237	0.387096	-2.90291	0.00369716	0.0311606
453	Zm00001d019454	65.3507	1.43093	0.493741	2.89815	0.00375372	0.0315265
454	Zm00001d004882	101.126	-1.06217	0.36843	-2.88296	0.00393954	0.032743
455	Zm00001d017008	83.1447	-1.15659	0.401607	-2.87989	0.0039781	0.0329606
456	Zm00001d009619	436.893	-1.80169	0.625726	-2.87936	0.00398478	0.0330046
457	Zm00001d007831	71.4654	-1.51727	0.528164	-2.87273	0.00406946	0.0335091
458	Zm00001d049242	357.612	-2.57659	0.897182	-2.87187	0.00408057	0.0335775
459	Zm00001d019390	60.4416	1.23446	0.430649	2.86652	0.0041501	0.0340561
460	Zm00001d021459	75.4917	1.07155	0.373932	2.86562	0.00416196	0.0341417
461	Zm00001d032902	53.4986	-1.54674	0.540322	-2.86262	0.00420154	0.0343489
462	Zm00001d014764	4327.73	1.29987	0.454265	2.86147	0.00421682	0.0344034
463	Zm00001d014867	2911.11	1.54743	0.541937	2.85538	0.00429859	0.0349991
464	Zm00001d001730	146.57	1.27393	0.446669	2.85206	0.0043437	0.0352109
465	Zm00001d045459	81.0492	-1.58888	0.557244	-2.85133	0.00435372	0.0352802
466	Zm00001d040638	182.079	-1.20949	0.424364	-2.85012	0.00437026	0.0353664
467	Zm00001d048009	90.5226	-1.10838	0.389056	-2.8489	0.00438707	0.0354395
468	Zm00001d023568	85.7962	-1.02289	0.359058	-2.84882	0.00438816	0.0354395
469	Zm00001d025296	39.8761	-1.80597	0.634007	-2.8485	0.00439265	0.0354637
470	Zm00001d038517	52.6249	-2.00616	0.708632	-2.83103	0.00463986	0.0368237
471	Zm00001d046017	68.3845	1.46185	0.517931	2.82249	0.00476528	0.0375612
472	Zm00001d052348	200.479	1.33781	0.475101	2.81583	0.00486507	0.0381097
473	Zm00001d051907	45.3706	1.5514	0.551826	2.8114	0.00493265	0.0384657
474	Zm00001d013947	139.675	-1.11406	0.397609	-2.80189	0.00508042	0.0392072
475	Zm00001d050247	95.0548	-1.80183	0.643248	-2.80114	0.00509226	0.0392474
476	Zm00001d004436	49.4428	1.54175	0.550701	2.7996	0.00511653	0.0393592
477	Zm00001d014236	83.6667	1.03352	0.369341	2.79829	0.00513745	0.0394568
478	Zm00001d003650	50.1412	-1.34837	0.483443	-2.78909	0.0052856	0.0401954
479	Zm00001d043742	53.7981	-1.49853	0.537347	-2.78875	0.00529113	0.0402176
480	Zm00001d029321	66.4031	-1.40581	0.505088	-2.7833	0.00538093	0.0406796
481	Zm00001d020745	95.2979	1.06496	0.382694	2.78279	0.00538935	0.0406922
482	Zm00001d025831	87.1646	-1.61555	0.581571	-2.77791	0.005471	0.0411097
483	Zm00001d008312	90.455	-1.0336	0.372282	-2.77639	0.00549654	0.0412469
484	Zm00001d027541	128.3	-1.06389	0.386013	-2.75609	0.00584968	0.0431702
485	Zm00001d044541	45.982	-1.38501	0.502733	-2.75497	0.00586984	0.0432524
486	Zm00001d044235	32.5489	-1.59049	0.577352	-2.75479	0.00587293	0.0432619
487	Zm00001d007908	115.758	-1.03674	0.376564	-2.75316	0.00590223	0.0433844
488	Zm00001d012909	80.8021	-1.4361	0.522102	-2.75061	0.00594843	0.0435906
489	Zm00001d024760	49.6946	1.35856	0.49481	2.74561	0.00603979	0.0440481
490	Zm00001d047736	46.9663	1.55619	0.568095	2.73932	0.00615667	0.0447605
491	Zm00001d047535	51.0259	-1.40252	0.512429	-2.73701	0.00620006	0.0449223
492	Zm00001d025155	50.822	1.25752	0.461431	2.72527	0.00642492	0.046013
493	Zm00001d053654	87.629	-1.35168	0.49638	-2.72308	0.00646761	0.0461945
494	Zm00001d020712	68.6994	1.13757	0.418021	2.72133	0.00650195	0.0463293
495	Zm00001d002407	78.9157	1.24924	0.459443	2.71903	0.00654727	0.0465553
496	Zm00001d048131	183.006	-1.2294	0.452551	-2.7166	0.00659554	0.0467737
497	Zm00001d038913	58.1187	-1.19109	0.439453	-2.71039	0.00672039	0.047422
498	Zm00001d049474	49.6511	1.33769	0.494206	2.70675	0.00679459	0.0478073
499	Zm00001d021965	56.3893	-1.28365	0.47444	-2.70561	0.00681781	0.0478544
500	Zm00001d046779	70.7901	-1.37516	0.508249	-2.70568	0.00681657	0.0478544
501	Zm00001d021688	280.972	-1.11741	0.41412	-2.69827	0.00697	0.0485954
502	Zm00001d031737	105.244	-1.19602	0.444068	-2.69332	0.00707433	0.04906
503	Zm00001d046945	109.56	-1.55304	0.577561	-2.68897	0.00716727	0.0495242

## Sheet: PV8 versus PV7
Supplemental Dataset 3. List of developmemt-specific differentially expressed genes (PV8 versus PV7)
	gene	baseMean	log2FoldChange	lfcSE	stat	pvalue	padj
1	Zm00001d024522	690.556	-4.40361	0.415437	-10.5999	2.98156e-26	7.03647e-22
2	Zm00001d029028	2539.61	-1.76297	0.20507	-8.59696	8.18588e-18	8.97903e-14
3	Zm00001d053391	597.892	2.44037	0.285133	8.55871	1.1414e-17	8.97903e-14
4	Zm00001d039414	676.822	2.92069	0.346564	8.42756	3.52955e-17	2.08243e-13
5	Zm00001d023384	745.746	-1.84135	0.220036	-8.36842	5.83974e-17	2.75636e-13
6	Zm00001d010814	549.144	-2.39894	0.292546	-8.20021	2.39971e-16	9.43885e-13
7	Zm00001d028118	657.105	-2.52086	0.309611	-8.14201	3.8878e-16	1.31074e-12
8	Zm00001d038300	244.039	2.87732	0.357644	8.04521	8.60989e-16	2.53992e-12
9	Zm00001d018367	1509.21	2.56095	0.320704	7.9854	1.40062e-15	3.67275e-12
10	Zm00001d018806	1134.73	1.92925	0.246896	7.81401	5.53958e-15	1.30734e-11
11	Zm00001d013707	460.369	-2.29294	0.298374	-7.68477	1.53271e-14	3.28837e-11
12	Zm00001d033254	106.088	-3.55116	0.465988	-7.6207	2.5231e-14	4.96209e-11
13	Zm00001d023994	1473.47	1.62285	0.214845	7.55355	4.23552e-14	7.68909e-11
14	Zm00001d045036	1055.83	2.12377	0.283011	7.50419	6.18104e-14	1.04195e-10
15	Zm00001d035157	424.761	-2.06853	0.279432	-7.40262	1.33523e-13	2.10076e-10
16	Zm00001d021344	156.085	-2.23827	0.305649	-7.32299	2.42507e-13	3.57697e-10
17	Zm00001d021599	6221.81	-1.23318	0.172829	-7.13524	9.66162e-13	1.34126e-09
18	Zm00001d038780	538.168	-1.9769	0.2781	-7.10859	1.17232e-12	1.53704e-09
19	Zm00001d035662	767.187	-2.53469	0.358494	-7.07039	1.54501e-12	1.91907e-09
20	Zm00001d003085	355.408	3.291	0.466818	7.04985	1.79114e-12	2.11355e-09
21	Zm00001d046906	427.751	3.4609	0.493737	7.0096	2.38995e-12	2.68585e-09
22	Zm00001d033316	333.227	-2.54276	0.365458	-6.95773	3.45787e-12	3.70936e-09
23	Zm00001d034353	1033.7	1.83863	0.26604	6.91109	4.80946e-12	4.93493e-09
24	Zm00001d013119	1040.71	1.76211	0.25736	6.84688	7.54806e-12	7.42226e-09
25	Zm00001d005002	124.883	-2.49155	0.368747	-6.7568	1.41073e-11	1.28051e-08
26	Zm00001d006913	277.802	2.12909	0.315032	6.75833	1.39589e-11	1.28051e-08
27	Zm00001d034145	186.439	-2.23859	0.335009	-6.68218	2.35416e-11	2.05771e-08
28	Zm00001d009003	187.919	2.58202	0.392452	6.5792	4.72999e-11	3.9867e-08
29	Zm00001d037513	237.849	4.15932	0.633488	6.56574	5.1774e-11	4.21333e-08
30	Zm00001d019228	394.378	-1.51657	0.23143	-6.55303	5.63807e-11	4.43528e-08
31	Zm00001d021450	1024.01	1.31668	0.201955	6.51968	7.04593e-11	5.364e-08
32	Zm00001d030678	2088.48	1.33001	0.204898	6.49109	8.52174e-11	6.28478e-08
33	Zm00001d040292	2769.14	-1.60064	0.248432	-6.44299	1.17144e-10	8.37756e-08
34	Zm00001d015090	105.463	-1.99507	0.309921	-6.43735	1.21577e-10	8.43884e-08
35	Zm00001d044744	186.789	-3.21356	0.500719	-6.41789	1.38175e-10	9.31694e-08
36	Zm00001d010840	3969.11	2.01211	0.313729	6.41351	1.42206e-10	9.32239e-08
37	Zm00001d035001	239.726	2.74681	0.429254	6.39903	1.56372e-10	9.97401e-08
38	Zm00001d035631	786.074	-2.085	0.326862	-6.37884	1.78433e-10	1.10816e-07
39	Zm00001d027901	1016.16	-2.25202	0.353472	-6.37113	1.87645e-10	1.13549e-07
40	Zm00001d006875	643.696	1.26375	0.198563	6.36451	1.95908e-10	1.15586e-07
41	Zm00001d034865	535.672	2.09874	0.332535	6.31133	2.76644e-10	1.59239e-07
42	Zm00001d045728	3265.18	-1.14282	0.182926	-6.24745	4.17208e-10	2.34431e-07
43	Zm00001d038338	222.916	-1.713	0.275992	-6.20669	5.41119e-10	2.96986e-07
44	Zm00001d010793	763.57	-1.51379	0.24535	-6.16991	6.83309e-10	3.66502e-07
45	Zm00001d052206	1145.24	-1.1862	0.192465	-6.16321	7.12865e-10	3.73858e-07
46	Zm00001d028949	3575.54	1.004	0.163726	6.13218	8.66803e-10	4.44708e-07
47	Zm00001d021687	161.056	1.67966	0.275357	6.09992	1.06119e-09	5.32852e-07
48	Zm00001d008404	160.372	1.7804	0.292172	6.09369	1.10341e-09	5.42507e-07
49	Zm00001d037328	998.101	-1.45356	0.239152	-6.07798	1.21704e-09	5.86166e-07
50	Zm00001d023215	115.183	2.49452	0.410845	6.07168	1.26579e-09	5.97453e-07
51	Zm00001d047081	508.049	2.65966	0.43954	6.051	1.43946e-09	6.66105e-07
52	Zm00001d032504	1246.23	1.8716	0.309527	6.04665	1.4789e-09	6.71192e-07
53	Zm00001d041576	2123.13	1.20104	0.198763	6.04258	1.5167e-09	6.75361e-07
54	Zm00001d037136	215.841	2.38719	0.397874	5.99987	1.97479e-09	8.63057e-07
55	Zm00001d048593	188.964	2.33539	0.389908	5.98958	2.10387e-09	9.02751e-07
56	Zm00001d007073	55.0187	-2.66262	0.446416	-5.96444	2.45474e-09	1.0345e-06
57	Zm00001d013097	1222.91	-1.22552	0.205897	-5.95209	2.64737e-09	1.0961e-06
58	Zm00001d015126	113.468	-2.66372	0.452362	-5.88848	3.89765e-09	1.58594e-06
59	Zm00001d003533	1696.02	-1.4128	0.240301	-5.87927	4.12081e-09	1.64833e-06
60	Zm00001d043830	278.848	-2.19996	0.374531	-5.8739	4.25655e-09	1.67424e-06
61	Zm00001d033187	560.27	-2.55554	0.436451	-5.85527	4.7624e-09	1.8425e-06
62	Zm00001d029896	677.143	2.26977	0.389731	5.82393	5.74785e-09	2.18789e-06
63	Zm00001d043800	123.234	-1.85434	0.318979	-5.81338	6.12243e-09	2.29348e-06
64	Zm00001d034283	275.211	1.93065	0.332444	5.80744	6.34343e-09	2.33914e-06
65	Zm00001d015921	1498.29	1.99824	0.344623	5.79834	6.69762e-09	2.43175e-06
66	Zm00001d012067	6832.89	1.1049	0.190675	5.79467	6.84575e-09	2.44787e-06
67	Zm00001d043509	2492.95	-1.28524	0.223708	-5.74516	9.1833e-09	3.23472e-06
68	Zm00001d052346	540.851	-1.94204	0.340498	-5.70353	1.17352e-08	4.0728e-06
69	Zm00001d013178	114.381	-1.95934	0.344011	-5.69557	1.22961e-08	4.17571e-06
70	Zm00001d048312	85.8607	3.23699	0.568458	5.69433	1.23856e-08	4.17571e-06
71	Zm00001d013258	451.336	1.97551	0.347237	5.68923	1.27613e-08	4.2418e-06
72	Zm00001d022193	372.938	1.68584	0.297302	5.67044	1.42429e-08	4.66852e-06
73	Zm00001d003429	428.204	2.20448	0.389146	5.66491	1.47102e-08	4.75562e-06
74	Zm00001d018292	143.721	2.90505	0.519256	5.59465	2.21072e-08	7.05042e-06
75	Zm00001d041426	53.4689	-2.40645	0.434314	-5.5408	3.01097e-08	9.47451e-06
76	Zm00001d038862	2565.12	1.76521	0.320887	5.50102	3.77592e-08	1.16383e-05
77	Zm00001d022435	557.802	-2.44838	0.445158	-5.50003	3.79726e-08	1.16383e-05
78	Zm00001d004817	4508.91	2.13662	0.38936	5.48753	4.07581e-08	1.23319e-05
79	Zm00001d033898	312.278	3.19381	0.583292	5.47549	4.36312e-08	1.28188e-05
80	Zm00001d017666	96.0492	-3.03368	0.553858	-5.47735	4.31735e-08	1.28188e-05
81	Zm00001d009418	3022	-1.02534	0.187311	-5.47401	4.39969e-08	1.28188e-05
82	Zm00001d048020	340.58	-1.76681	0.323172	-5.46709	4.57491e-08	1.31668e-05
83	Zm00001d044373	449.67	-1.75432	0.321694	-5.45339	4.94195e-08	1.40518e-05
84	Zm00001d024927	181.075	-2.05743	0.378376	-5.43752	5.40275e-08	1.51792e-05
85	Zm00001d002989	201.987	-2.63266	0.486922	-5.40674	6.41824e-08	1.76317e-05
86	Zm00001d022464	546.614	1.66184	0.307376	5.40655	6.42512e-08	1.76317e-05
87	Zm00001d014804	62.5109	-2.54388	0.471203	-5.39869	6.71307e-08	1.82102e-05
88	Zm00001d010936	1542.55	1.15631	0.214485	5.39111	7.00239e-08	1.87791e-05
89	Zm00001d044182	415.994	1.90002	0.353757	5.37097	7.83132e-08	2.07612e-05
90	Zm00001d011225	464.618	1.37716	0.256502	5.369	7.91741e-08	2.07612e-05
91	Zm00001d032453	219.129	2.85273	0.532142	5.36085	8.28328e-08	2.14819e-05
92	Zm00001d038984	732.707	1.83791	0.344186	5.33986	9.30167e-08	2.38608e-05
93	Zm00001d051934	220.175	-1.60466	0.301775	-5.3174	1.05263e-07	2.67118e-05
94	Zm00001d023699	389.803	1.78169	0.335768	5.30631	1.11867e-07	2.80856e-05
95	Zm00001d040842	1076.38	1.48674	0.280367	5.30284	1.14016e-07	2.83241e-05
96	Zm00001d013311	215.353	-1.66208	0.317722	-5.23125	1.68372e-07	4.13914e-05
97	Zm00001d004955	448.088	-1.68847	0.326815	-5.16643	2.38601e-07	5.74591e-05
98	Zm00001d036770	486.105	1.43323	0.278177	5.15221	2.57428e-07	6.13668e-05
99	Zm00001d028750	1597.07	-1.44788	0.281569	-5.1422	2.71542e-07	6.4084e-05
100	Zm00001d027859	736.019	1.98207	0.387121	5.12003	3.05494e-07	7.06829e-05
101	Zm00001d052673	337.125	1.2388	0.241941	5.12025	3.05138e-07	7.06829e-05
102	Zm00001d018779	1418.96	1.67798	0.329658	5.09005	3.57963e-07	8.20188e-05
103	Zm00001d033215	1749.07	1.06335	0.209495	5.07577	3.85936e-07	8.75777e-05
104	Zm00001d019358	356.136	-2.19411	0.432927	-5.06808	4.01844e-07	9.03192e-05
105	Zm00001d021435	12449.3	1.8936	0.373811	5.06566	4.06983e-07	9.06113e-05
106	Zm00001d026599	1619.82	1.4673	0.290368	5.05325	4.34362e-07	9.58031e-05
107	Zm00001d029502	65.9801	2.59936	0.515264	5.04472	4.54188e-07	9.92486e-05
108	Zm00001d029668	545.916	-2.01828	0.400555	-5.0387	4.68707e-07	0.000101481
109	Zm00001d004968	269.367	1.25498	0.249222	5.0356	4.7635e-07	0.000102199
110	Zm00001d015905	134.078	-2.58193	0.513704	-5.0261	5.00558e-07	0.000106425
111	Zm00001d028004	449.682	1.57336	0.313509	5.01855	5.2064e-07	0.000109706
112	Zm00001d006209	269.075	-1.5488	0.30882	-5.01521	5.29767e-07	0.000110642
113	Zm00001d031325	325.203	1.61946	0.324555	4.98979	6.04455e-07	0.000125133
114	Zm00001d043674	495.592	1.42835	0.286751	4.98115	6.32081e-07	0.000128596
115	Zm00001d021816	477.891	-1.45565	0.29216	-4.98238	6.28079e-07	0.000128596
116	Zm00001d052792	391.151	-1.39581	0.280792	-4.97098	6.66167e-07	0.000134372
117	Zm00001d029499	1112.11	1.34267	0.270288	4.96755	6.78045e-07	0.000134469
118	Zm00001d052595	738.558	1.78607	0.359687	4.96563	6.84793e-07	0.000134676
119	Zm00001d027456	239.221	1.84596	0.373175	4.94662	7.5512e-07	0.00014728
120	Zm00001d033280	889.417	1.91921	0.388733	4.93708	7.93009e-07	0.000153402
121	Zm00001d032197	1501.56	1.43153	0.290535	4.92723	8.34046e-07	0.000160028
122	Zm00001d033222	1010.34	-1.20581	0.244888	-4.92392	8.4828e-07	0.000161447
123	Zm00001d021285	1924.3	-1.55172	0.315719	-4.91488	8.88347e-07	0.00016772
124	Zm00001d025623	415.504	1.78721	0.36387	4.91168	9.0298e-07	0.000169129
125	Zm00001d017619	115.085	1.80979	0.370594	4.88348	1.04227e-06	0.000192169
126	Zm00001d037323	252.624	1.85781	0.380317	4.88489	1.03485e-06	0.000192169
127	Zm00001d048602	136.789	-1.51613	0.31103	-4.87454	1.0906e-06	0.00019952
128	Zm00001d036692	196.767	2.40998	0.494809	4.87054	1.11296e-06	0.000202045
129	Zm00001d028017	198.335	-1.46945	0.303287	-4.84506	1.26572e-06	0.000228023
130	Zm00001d032973	659.439	1.87085	0.387412	4.82909	1.3716e-06	0.000245226
131	Zm00001d038325	1359.64	-1.55395	0.322445	-4.81927	1.44084e-06	0.000255668
132	Zm00001d027852	431.687	1.60665	0.333741	4.81406	1.47895e-06	0.00025963
133	Zm00001d040148	3090.53	-1.80132	0.374245	-4.81322	1.48517e-06	0.00025963
134	Zm00001d051908	237.214	2.02859	0.422193	4.80488	1.54847e-06	0.000268704
135	Zm00001d025868	1101.65	1.21073	0.252501	4.79494	1.6272e-06	0.000280306
136	Zm00001d046471	513.734	1.52732	0.319207	4.78472	1.71222e-06	0.000292814
137	Zm00001d021200	625.379	1.27071	0.265685	4.78276	1.72904e-06	0.000293564
138	Zm00001d044951	98.8087	-1.86358	0.39007	-4.77756	1.77438e-06	0.00029911
139	Zm00001d046096	200.488	1.41087	0.295595	4.77297	1.81529e-06	0.000303835
140	Zm00001d020042	1505.17	-1.36407	0.285972	-4.76996	1.84261e-06	0.000306237
141	Zm00001d038170	879.112	1.29827	0.272498	4.76431	1.89502e-06	0.000312745
142	Zm00001d042625	3248.11	-1.16852	0.245686	-4.75614	1.97329e-06	0.00032117
143	Zm00001d008359	19596.1	1.18061	0.248156	4.75752	1.95991e-06	0.00032117
144	Zm00001d044153	299.648	-2.01298	0.423601	-4.75207	2.01349e-06	0.000325468
145	Zm00001d047109	266.092	-1.41515	0.298374	-4.74288	2.10699e-06	0.000338266
146	Zm00001d018028	1352.44	-1.04937	0.222097	-4.72484	2.30298e-06	0.000367232
147	Zm00001d010715	147.902	1.78714	0.378865	4.71708	2.39259e-06	0.00037896
148	Zm00001d029667	806.67	-2.06892	0.439575	-4.70664	2.51836e-06	0.000396222
149	Zm00001d025900	207.092	1.38076	0.293773	4.7001	2.60035e-06	0.000406413
150	Zm00001d038126	374.945	1.00631	0.21436	4.69449	2.67275e-06	0.00041498
151	Zm00001d040130	1738.12	1.6377	0.350658	4.67035	3.0068e-06	0.000463795
152	Zm00001d042627	7382.48	-1.21626	0.26157	-4.64986	3.32161e-06	0.0005024
153	Zm00001d043935	87.8164	-2.10295	0.452512	-4.64727	3.36352e-06	0.0005024
154	Zm00001d017612	857.901	-1.28667	0.276791	-4.64854	3.34297e-06	0.0005024
155	Zm00001d019836	1594.14	-1.13826	0.244792	-4.6499	3.32103e-06	0.0005024
156	Zm00001d019163	1181.29	1.27294	0.274407	4.63885	3.50345e-06	0.000520009
157	Zm00001d010075	1046.5	-1.20624	0.260286	-4.63427	3.58202e-06	0.000528348
158	Zm00001d002801	582.152	1.89554	0.410189	4.62113	3.81653e-06	0.000559153
159	Zm00001d040613	471.325	1.79755	0.389163	4.61903	3.85545e-06	0.000559153
160	Zm00001d043752	130.207	-2.52964	0.547698	-4.61868	3.86195e-06	0.000559153
161	Zm00001d018191	217.217	-2.93915	0.63658	-4.61709	3.8915e-06	0.000559997
162	Zm00001d023478	349.476	-1.16679	0.25307	-4.61053	4.01651e-06	0.000574482
163	Zm00001d052136	1102.19	1.49915	0.325292	4.60862	4.05342e-06	0.00057627
164	Zm00001d027878	792.34	-1.81518	0.395794	-4.58617	4.51447e-06	0.000637973
165	Zm00001d028162	321.633	-1.70315	0.371777	-4.5811	4.62543e-06	0.000638363
166	Zm00001d033055	228.403	1.18913	0.259478	4.58279	4.58822e-06	0.000638363
167	Zm00001d002093	103.398	1.86003	0.405868	4.58284	4.58693e-06	0.000638363
168	Zm00001d035236	57.6551	2.31316	0.50714	4.56118	5.08672e-06	0.000694193
169	Zm00001d020877	451.929	1.73175	0.379678	4.56109	5.08879e-06	0.000694193
170	Zm00001d033862	120.886	-2.02287	0.444124	-4.55474	5.24501e-06	0.000706099
171	Zm00001d041732	122.437	2.16634	0.475834	4.55272	5.29574e-06	0.000706099
172	Zm00001d015451	153.862	1.95195	0.428513	4.55518	5.2342e-06	0.000706099
173	Zm00001d024913	1786.93	1.32222	0.290371	4.55356	5.27452e-06	0.000706099
174	Zm00001d004731	115.203	1.68913	0.37123	4.55009	5.3624e-06	0.00071097
175	Zm00001d025707	722.481	-1.7553	0.386628	-4.54002	5.62489e-06	0.000741606
176	Zm00001d032481	504.997	-2.34172	0.517417	-4.52578	6.01726e-06	0.000781166
177	Zm00001d034217	557.999	1.15964	0.25617	4.52683	5.98764e-06	0.000781166
178	Zm00001d014244	43.1139	-2.13702	0.472213	-4.52554	6.02425e-06	0.000781166
179	Zm00001d034085	304.41	-1.41944	0.314812	-4.50886	6.51756e-06	0.000835948
180	Zm00001d037288	82.7855	1.97274	0.438433	4.49953	6.81039e-06	0.000868785
181	Zm00001d017477	161.743	-1.41896	0.315458	-4.4981	6.85639e-06	0.00086995
182	Zm00001d013118	241.99	1.8647	0.415903	4.48349	7.34332e-06	0.000926751
183	Zm00001d048014	159.517	-1.39478	0.311433	-4.47859	7.51388e-06	0.000943231
184	Zm00001d051161	946.897	1.23917	0.276871	4.47562	7.61899e-06	0.000951366
185	Zm00001d050689	179.711	-1.52429	0.340963	-4.47054	7.8023e-06	0.000969128
186	Zm00001d045230	785.933	1.08815	0.243672	4.46565	7.98254e-06	0.000986324
187	Zm00001d006553	3210.01	1.4998	0.336678	4.4547	8.40094e-06	0.00101673
188	Zm00001d021653	2185.15	1.09641	0.246036	4.45632	8.33774e-06	0.00101673
189	Zm00001d002754	302.97	1.4921	0.335043	4.45346	8.44988e-06	0.00101743
190	Zm00001d018696	4469.04	-1.09059	0.245434	-4.4435	8.85053e-06	0.0010525
191	Zm00001d047753	106.956	2.89625	0.651881	4.44291	8.8749e-06	0.0010525
192	Zm00001d010730	793.46	1.22577	0.276243	4.43729	9.10974e-06	0.00107495
193	Zm00001d040034	233.827	1.13495	0.256137	4.43102	9.37879e-06	0.0010964
194	Zm00001d035243	195.743	-2.26263	0.510649	-4.43089	9.38443e-06	0.0010964
195	Zm00001d013573	2573.64	1.07531	0.242775	4.42924	9.45662e-06	0.00109939
196	Zm00001d007868	424.225	1.14121	0.258504	4.41466	1.01169e-05	0.00116273
197	Zm00001d022461	156.154	-2.21301	0.501366	-4.41397	1.01492e-05	0.00116273
198	Zm00001d000147	277.156	2.36648	0.535977	4.41525	1.00892e-05	0.00116273
199	Zm00001d051216	856.338	1.47578	0.334495	4.41196	1.02437e-05	0.00116788
200	Zm00001d003784	662.581	-4.37417	0.991776	-4.41044	1.03161e-05	0.00117048
201	Zm00001d036727	706.912	1.39559	0.317896	4.39009	1.13302e-05	0.0012711
202	Zm00001d046690	1254.51	1.0963	0.249759	4.38944	1.13645e-05	0.0012711
203	Zm00001d029442	583.842	1.13634	0.259201	4.384	1.16521e-05	0.00129659
204	Zm00001d020717	1214.48	1.35312	0.308716	4.38306	1.17022e-05	0.00129659
205	Zm00001d011134	117.081	-2.36962	0.541217	-4.37832	1.19598e-05	0.00131893
206	Zm00001d027766	497.298	1.91758	0.438185	4.3762	1.20766e-05	0.00132562
207	Zm00001d020748	232.639	1.88484	0.430931	4.37388	1.22057e-05	0.00133358
208	Zm00001d012883	412.942	-1.14112	0.260972	-4.37256	1.22798e-05	0.0013355
209	Zm00001d039326	38.0291	-2.10914	0.483187	-4.36505	1.27093e-05	0.00137587
210	Zm00001d046188	122.242	1.8112	0.415572	4.35833	1.3106e-05	0.00141136
211	Zm00001d033256	161.422	-1.61484	0.371473	-4.34713	1.37934e-05	0.00147296
212	Zm00001d040364	508.468	-1.51912	0.349911	-4.34144	1.41553e-05	0.00150479
213	Zm00001d038296	1248.49	1.05711	0.243777	4.33636	1.44859e-05	0.00153304
214	Zm00001d021763	4458.13	1.2984	0.299676	4.33268	1.47305e-05	0.00155197
215	Zm00001d019560	68.5844	2.34376	0.541241	4.33034	1.48877e-05	0.00156155
216	Zm00001d050893	50.8465	-1.9108	0.441414	-4.32882	1.4991e-05	0.00156543
217	Zm00001d024883	213.816	1.39152	0.321538	4.3277	1.50673e-05	0.00156647
218	Zm00001d052967	787.374	-1.83325	0.425408	-4.30939	1.63706e-05	0.0016817
219	Zm00001d018006	2216.48	1.00539	0.233316	4.30914	1.63894e-05	0.0016817
220	Zm00001d008905	339.787	-1.24751	0.289689	-4.30638	1.65952e-05	0.00169544
221	Zm00001d034990	172.019	-1.90143	0.441839	-4.30344	1.68168e-05	0.00171068
222	Zm00001d032672	436.351	1.21457	0.282551	4.2986	1.7188e-05	0.00174093
223	Zm00001d036535	771.993	1.51602	0.353274	4.29135	1.7759e-05	0.00178346
224	Zm00001d021906	964.089	1.19623	0.278701	4.29217	1.76934e-05	0.00178346
225	Zm00001d039371	12194.7	1.32235	0.308274	4.28952	1.7906e-05	0.0017906
226	Zm00001d012535	2368.01	1.34879	0.31453	4.28828	1.8006e-05	0.001793
227	Zm00001d025818	1144.43	1.37889	0.321931	4.28319	1.84235e-05	0.00182687
228	Zm00001d002290	258.325	-1.31293	0.306855	-4.27868	1.88009e-05	0.00184875
229	Zm00001d035135	665.616	1.52583	0.356602	4.2788	1.87903e-05	0.00184875
230	Zm00001d000339	1687.95	-1.19164	0.278863	-4.2732	1.92686e-05	0.00187908
231	Zm00001d043652	74.3791	-1.81368	0.425004	-4.26743	1.97736e-05	0.0019204
232	Zm00001d028968	524.962	-1.82528	0.428602	-4.25868	2.05634e-05	0.00195729
233	Zm00001d008706	483.9	1.67235	0.392675	4.25886	2.05474e-05	0.00195729
234	Zm00001d009687	79.1895	2.10707	0.494479	4.2612	2.03331e-05	0.00195729
235	Zm00001d025373	82.4951	-1.9266	0.452398	-4.25863	2.05682e-05	0.00195729
236	Zm00001d052586	204.68	-1.60647	0.377405	-4.25661	2.07546e-05	0.00195971
237	Zm00001d018080	1352.33	-1.37343	0.322662	-4.25656	2.07596e-05	0.00195971
238	Zm00001d036122	365.316	-1.1032	0.259249	-4.25535	2.08727e-05	0.00196253
239	Zm00001d021303	560.611	-1.47264	0.346498	-4.25006	2.13713e-05	0.00200144
240	Zm00001d020653	112.475	2.00712	0.472593	4.24705	2.16608e-05	0.00202054
241	Zm00001d046867	85.0908	-1.86502	0.439642	-4.24213	2.21411e-05	0.00205721
242	Zm00001d033271	288.227	-1.37257	0.323703	-4.24022	2.23304e-05	0.00206665
243	Zm00001d027846	143.839	1.2166	0.287625	4.22983	2.33864e-05	0.00215594
244	Zm00001d052227	249.63	1.279	0.302643	4.2261	2.37779e-05	0.0021835
245	Zm00001d047853	207.885	-1.51567	0.358844	-4.22377	2.40252e-05	0.00219765
246	Zm00001d038205	1889.68	-1.03011	0.244292	-4.2167	2.47904e-05	0.00225889
247	Zm00001d042540	6681.69	-1.84137	0.437804	-4.20593	2.60013e-05	0.00236012
248	Zm00001d036426	485.884	-2.0538	0.488723	-4.20238	2.64121e-05	0.00238822
249	Zm00001d030133	2960.11	-1.33654	0.318821	-4.19213	2.76351e-05	0.00247041
250	Zm00001d006331	229.16	-1.07746	0.257105	-4.19073	2.78056e-05	0.00247628
251	Zm00001d027338	311.461	-1.16169	0.277917	-4.17997	2.91542e-05	0.00257613
252	Zm00001d032261	2480.57	1.21159	0.289909	4.17919	2.92543e-05	0.00257613
253	Zm00001d000493	442.055	-1.15557	0.276487	-4.1795	2.92154e-05	0.00257613
254	Zm00001d017186	586.29	-1.3831	0.331567	-4.17139	3.02748e-05	0.00265608
255	Zm00001d018298	7734.77	1.5142	0.363238	4.16861	3.06462e-05	0.00266336
256	Zm00001d034601	1807.1	-1.24539	0.298843	-4.16739	3.0811e-05	0.00266351
257	Zm00001d044642	386.959	-1.04363	0.251116	-4.15595	3.23932e-05	0.00279007
258	Zm00001d038287	416.433	1.31924	0.317815	4.15097	3.31071e-05	0.00284119
259	Zm00001d031850	105.436	1.65889	0.399775	4.14955	3.33124e-05	0.00284845
260	Zm00001d039619	65.4106	1.6057	0.387793	4.14061	3.46376e-05	0.00291946
261	Zm00001d038532	3347.47	1.0419	0.251607	4.14096	3.45852e-05	0.00291946
262	Zm00001d052269	542.476	-1.05225	0.254253	-4.13859	3.49453e-05	0.00293491
263	Zm00001d021481	42.8171	2.11026	0.510455	4.13407	3.56398e-05	0.00298262
264	Zm00001d028675	161.063	-1.44254	0.349024	-4.13308	3.57941e-05	0.00298495
265	Zm00001d047542	387.127	1.75866	0.426033	4.128	3.65935e-05	0.0030367
266	Zm00001d010948	1490.44	-1.12242	0.272098	-4.12504	3.70664e-05	0.00305862
267	Zm00001d038979	1686.99	1.05356	0.256282	4.11093	3.94074e-05	0.00322922
268	Zm00001d039426	88.2964	-1.76393	0.430974	-4.0929	4.26019e-05	0.00347891
269	Zm00001d007267	4498.9	1.04065	0.254958	4.08167	4.47127e-05	0.0036136
270	Zm00001d035317	127.369	1.71879	0.421232	4.0804	4.49586e-05	0.0036136
271	Zm00001d026369	296.14	-1.93395	0.474858	-4.0727	4.64718e-05	0.00370518
272	Zm00001d010885	373.963	1.66387	0.409402	4.06415	4.82088e-05	0.00383073
273	Zm00001d003767	393.012	1.65848	0.408444	4.06047	4.89734e-05	0.00385744
274	Zm00001d043423	1081.32	1.0428	0.257131	4.05554	5.00196e-05	0.0039218
275	Zm00001d039112	84.6528	-1.75277	0.432513	-4.05252	5.06678e-05	0.00395947
276	Zm00001d029353	184.1	-1.35439	0.334433	-4.0498	5.12607e-05	0.00399259
277	Zm00001d034729	522.693	1.23271	0.304446	4.04903	5.14306e-05	0.00399264
278	Zm00001d050403	936.637	1.20085	0.29683	4.04558	5.21929e-05	0.00402534
279	Zm00001d007882	346.068	1.76006	0.435779	4.03888	5.37076e-05	0.00407556
280	Zm00001d043768	1550.03	-1.04472	0.258654	-4.03905	5.36681e-05	0.00407556
281	Zm00001d053988	153.114	1.9494	0.482633	4.03909	5.36588e-05	0.00407556
282	Zm00001d033990	55.1525	2.21038	0.548642	4.02883	5.60553e-05	0.00424008
283	Zm00001d013945	864.071	-1.67387	0.415682	-4.0268	5.65409e-05	0.00426315
284	Zm00001d003600	66.5719	-1.54348	0.383767	-4.02191	5.77274e-05	0.00432497
285	Zm00001d014842	218.128	-2.02614	0.504768	-4.014	5.96995e-05	0.00443873
286	Zm00001d017350	785.896	1.3532	0.338534	3.99725	6.40838e-05	0.00466783
287	Zm00001d034047	4382.41	1.26215	0.316103	3.99284	6.52873e-05	0.00472537
288	Zm00001d039769	1261.03	-1.01443	0.254104	-3.99216	6.54744e-05	0.00472537
289	Zm00001d049387	1362.15	1.2017	0.301209	3.98957	6.61918e-05	0.00476258
290	Zm00001d038487	832.9	1.40682	0.352932	3.98611	6.71664e-05	0.00481801
291	Zm00001d006701	1152.73	-1.02042	0.256455	-3.97893	6.9225e-05	0.00493568
292	Zm00001d006687	90.6143	1.71212	0.431158	3.97098	7.15767e-05	0.00504242
293	Zm00001d029723	80.6634	1.61131	0.406231	3.96648	7.29424e-05	0.00509273
294	Zm00001d032527	808.61	1.00247	0.252764	3.96605	7.30728e-05	0.00509273
295	Zm00001d041067	75.5876	2.34468	0.591077	3.96679	7.28483e-05	0.00509273
296	Zm00001d008391	41.171	-2.01569	0.508271	-3.96579	7.31541e-05	0.00509273
297	Zm00001d048327	112.635	-1.41895	0.357993	-3.96362	7.38219e-05	0.00510908
298	Zm00001d049080	602.458	-1.39035	0.350933	-3.96188	7.43629e-05	0.00513147
299	Zm00001d043299	439.416	1.6432	0.415045	3.95908	7.52392e-05	0.0051468
300	Zm00001d015513	457.63	1.43628	0.362723	3.95973	7.50352e-05	0.0051468
301	Zm00001d015342	256.994	-1.50671	0.380808	-3.95661	7.60213e-05	0.00518527
302	Zm00001d019454	177.218	1.53424	0.387903	3.95521	7.64661e-05	0.00519296
303	Zm00001d020725	54.7583	-1.63324	0.412968	-3.95488	7.65741e-05	0.00519296
304	Zm00001d011972	1063.25	1.01654	0.257754	3.94385	8.01843e-05	0.00540671
305	Zm00001d003470	128.199	-1.71928	0.436271	-3.94085	8.11937e-05	0.00544181
306	Zm00001d017353	127.886	1.7214	0.43677	3.94121	8.10712e-05	0.00544181
307	Zm00001d031638	239.248	-1.64846	0.419047	-3.93384	8.35994e-05	0.0055576
308	Zm00001d045946	274.216	1.36639	0.347575	3.93122	8.45142e-05	0.00560263
309	Zm00001d023804	493.006	1.44512	0.367914	3.92787	8.57007e-05	0.00566537
310	Zm00001d017307	75.4995	2.52581	0.643194	3.92699	8.60164e-05	0.00567036
311	Zm00001d052033	158.372	1.34295	0.342076	3.92589	8.64091e-05	0.00568038
312	Zm00001d013191	192.695	1.03967	0.265077	3.92213	8.77705e-05	0.00575385
313	Zm00001d015437	43.4367	1.9043	0.486283	3.91603	9.00186e-05	0.00588488
314	Zm00001d026398	66.0432	1.98959	0.508412	3.91333	9.10323e-05	0.0059347
315	Zm00001d029475	301.763	1.42708	0.36582	3.90105	9.57772e-05	0.00614543
316	Zm00001d010360	1030.74	1.07586	0.275827	3.90048	9.60026e-05	0.00614543
317	Zm00001d052194	19147.7	1.53501	0.394013	3.89585	9.78564e-05	0.0062081
318	Zm00001d048998	361.424	1.22789	0.315234	3.89518	9.81257e-05	0.00620849
319	Zm00001d043062	111.006	-2.27124	0.583451	-3.89277	9.91069e-05	0.00625381
320	Zm00001d009567	1309.28	1.31633	0.338229	3.89183	9.94927e-05	0.00626141
321	Zm00001d043128	266.27	-1.89122	0.487495	-3.87946	0.00010469	0.00656836
322	Zm00001d026401	164.042	1.74832	0.45174	3.87019	0.00010875	0.00677178
323	Zm00001d006591	957.517	-1.5194	0.393183	-3.86437	0.000111377	0.00689892
324	Zm00001d015129	430.004	-1.03596	0.268076	-3.86442	0.000111354	0.00689892
325	Zm00001d014341	907.832	1.68044	0.434962	3.86342	0.000111811	0.00690156
326	Zm00001d025166	1828.88	-1.27621	0.330377	-3.86289	0.000112053	0.00690156
327	Zm00001d052627	89.9246	-1.65751	0.429582	-3.85843	0.000114117	0.00699521
328	Zm00001d023736	10229.1	1.03736	0.26986	3.84408	0.000121004	0.00734113
329	Zm00001d016909	48.7798	2.24017	0.582916	3.84305	0.000121517	0.00735334
330	Zm00001d020804	6331.11	1.09206	0.284311	3.84109	0.000122491	0.00739333
331	Zm00001d009929	173.24	1.32724	0.346074	3.83513	0.000125499	0.00754332
332	Zm00001d001915	78.7547	-1.81505	0.473508	-3.8332	0.000126486	0.00757631
333	Zm00001d034673	392.407	-1.10936	0.290744	-3.81558	0.000135862	0.00809684
334	Zm00001d033957	1803.09	-1.25299	0.329838	-3.79882	0.000145389	0.00862104
335	Zm00001d043690	3795.18	1.01151	0.266736	3.79219	0.000149325	0.00881017
336	Zm00001d007921	259.197	1.37781	0.363498	3.79041	0.000150399	0.00885144
337	Zm00001d020691	200.387	2.01278	0.531506	3.78694	0.000152514	0.00895358
338	Zm00001d028714	1726.17	1.00858	0.266456	3.78516	0.000153613	0.00898944
339	Zm00001d014762	908.8	-1.88607	0.498339	-3.78471	0.000153887	0.00898944
340	Zm00001d028161	646.824	1.08761	0.288736	3.76679	0.000165361	0.00958852
341	Zm00001d048389	128.302	-1.34296	0.357053	-3.76124	0.00016907	0.00977957
342	Zm00001d008539	791.698	-1.14487	0.30498	-3.75391	0.000174098	0.0100213
343	Zm00001d047548	1288.22	3.15262	0.840784	3.74962	0.000177101	0.0101446
344	Zm00001d023213	410.871	1.55957	0.417162	3.73853	0.0001851	0.0105262
345	Zm00001d034897	362.113	1.30124	0.348203	3.73702	0.000186218	0.0105545
346	Zm00001d017642	124.653	-1.22483	0.327871	-3.73571	0.000187189	0.0105545
347	Zm00001d022032	742.199	-1.71435	0.458942	-3.73544	0.000187387	0.0105545
348	Zm00001d051532	363.322	1.41749	0.37991	3.73111	0.000190637	0.010712
349	Zm00001d020898	24809.7	1.01766	0.272797	3.73046	0.000191129	0.0107141
350	Zm00001d012498	99.1706	-1.63349	0.438357	-3.72639	0.000194241	0.0108628
351	Zm00001d005822	164.118	-1.93064	0.519418	-3.71693	0.000201656	0.0111979
352	Zm00001d018819	41.3341	-1.80877	0.487158	-3.71291	0.000204892	0.0113508
353	Zm00001d008756	894.477	-1.48653	0.400813	-3.70878	0.000208259	0.0115103
354	Zm00001d021775	168.273	-1.09223	0.294547	-3.70816	0.00020877	0.0115116
355	Zm00001d017711	111.802	1.5531	0.420518	3.69331	0.000221354	0.0120925
356	Zm00001d020683	1152.38	1.16527	0.315964	3.688	0.000226024	0.0122782
357	Zm00001d052118	547.364	1.08046	0.294613	3.66737	0.000245055	0.0131738
358	Zm00001d040684	101.179	-1.22902	0.335236	-3.66612	0.000246257	0.0131818
359	Zm00001d015917	275.304	-1.29005	0.35284	-3.65619	0.000255992	0.0136589
360	Zm00001d021784	1490.3	1.38394	0.378761	3.65387	0.000258319	0.0137305
361	Zm00001d029651	64.9626	-1.90064	0.520794	-3.6495	0.000262754	0.0138301
362	Zm00001d000496	361.447	-1.03123	0.28259	-3.6492	0.000263055	0.0138301
363	Zm00001d053202	1292.49	-1.19572	0.327572	-3.65025	0.000261986	0.0138301
364	Zm00001d008956	11244.2	-1.31344	0.359731	-3.65117	0.000261049	0.0138301
365	Zm00001d031037	333.695	1.44541	0.396096	3.64914	0.000263124	0.0138301
366	Zm00001d038806	18393	1.21777	0.334067	3.64528	0.000267105	0.013942
367	Zm00001d023294	203.567	1.15451	0.316744	3.64494	0.000267459	0.013942
368	Zm00001d012420	47244	1.66936	0.458157	3.64364	0.000268807	0.0139732
369	Zm00001d018797	1871.13	1.30513	0.358475	3.64077	0.000271822	0.0140989
370	Zm00001d027434	370.044	-1.03896	0.28565	-3.63717	0.000275653	0.0142662
371	Zm00001d005824	1046.25	1.18059	0.325111	3.63134	0.000281953	0.0145286
372	Zm00001d026282	140.794	-1.72722	0.476204	-3.62705	0.000286676	0.0147398
373	Zm00001d048478	272.999	1.80804	0.499121	3.62245	0.000291826	0.0149449
374	Zm00001d048479	194.774	1.64748	0.454808	3.62236	0.000291933	0.0149449
375	Zm00001d004443	53.8897	-1.9539	0.540027	-3.61816	0.000296704	0.0151236
376	Zm00001d029141	74.735	1.99939	0.553041	3.61527	0.000300035	0.0152604
377	Zm00001d014060	87.2566	-1.67007	0.462158	-3.61364	0.000301934	0.015324
378	Zm00001d026218	113.024	-1.69892	0.470556	-3.61045	0.000305664	0.01548
379	Zm00001d033446	184.628	1.04049	0.288576	3.60561	0.000311422	0.0157003
380	Zm00001d051365	92.6626	1.64876	0.457338	3.60512	0.00031201	0.0157003
381	Zm00001d008799	266.635	-2.02846	0.564431	-3.59381	0.000325874	0.0162249
382	Zm00001d044181	113.456	-1.42998	0.397977	-3.59311	0.000326749	0.0162343
383	Zm00001d047553	870.811	3.09278	0.861184	3.59131	0.000329016	0.0163126
384	Zm00001d013185	521.498	-1.12679	0.314634	-3.58127	0.00034193	0.0168819
385	Zm00001d023216	132.255	1.33774	0.373698	3.57975	0.000343928	0.0169451
386	Zm00001d032188	1308.51	-1.10291	0.308513	-3.57493	0.000350324	0.0172066
387	Zm00001d021484	614.989	1.39045	0.388975	3.57465	0.000350694	0.0172066
388	Zm00001d009314	173.707	1.11625	0.312489	3.57211	0.000354118	0.0173386
389	Zm00001d037915	93.2593	-1.25389	0.351334	-3.56895	0.000358412	0.0174763
390	Zm00001d039140	132.813	1.11188	0.311864	3.56528	0.000363472	0.0176865
391	Zm00001d008681	836.975	1.15413	0.323908	3.56315	0.000366436	0.017794
392	Zm00001d047442	87.2373	1.47754	0.415127	3.55926	0.000371906	0.0180225
393	Zm00001d035677	1520.61	-1.12653	0.316727	-3.55679	0.000375409	0.0180429
394	Zm00001d020433	92.4697	-1.20606	0.339032	-3.55738	0.000374575	0.0180429
395	Zm00001d010529	14850.3	1.41353	0.397546	3.55564	0.000377057	0.0180429
396	Zm00001d045778	114.582	1.7953	0.505086	3.55445	0.000378769	0.0180585
397	Zm00001d026882	235.234	-1.12566	0.317556	-3.54476	0.000392975	0.0186604
398	Zm00001d009425	85.9438	1.45271	0.409921	3.54388	0.000394289	0.0186852
399	Zm00001d017374	778.185	1.04712	0.295786	3.54012	0.000399952	0.0189156
400	Zm00001d028919	193.706	-1.10281	0.31221	-3.53228	0.000411992	0.019446
401	Zm00001d004446	724.651	-1.1987	0.339683	-3.52888	0.000417325	0.0195803
402	Zm00001d047758	636.8	-1.0782	0.305772	-3.52614	0.000421664	0.0197446
403	Zm00001d037165	137.711	-1.84887	0.525223	-3.52017	0.00043127	0.0200749
404	Zm00001d029583	70.2998	1.44511	0.411616	3.51083	0.000446712	0.0206714
405	Zm00001d021836	628.188	-1.44782	0.412383	-3.51086	0.000446666	0.0206714
406	Zm00001d028398	12598.7	-1.01143	0.288206	-3.5094	0.000449122	0.0207422
407	Zm00001d023134	201.606	-1.59364	0.455253	-3.50057	0.000464272	0.0213168
408	Zm00001d006467	2213.04	-1.38083	0.394597	-3.49935	0.000466392	0.0213311
409	Zm00001d019944	754.511	1.31008	0.374332	3.49978	0.000465649	0.0213311
410	Zm00001d013663	179.662	1.13654	0.32613	3.48494	0.000492256	0.0223839
411	Zm00001d028630	275.109	1.17133	0.336824	3.47758	0.000505962	0.0229629
412	Zm00001d007290	61.5857	1.77401	0.510257	3.4767	0.000507621	0.022994
413	Zm00001d027541	50.6111	-1.8447	0.531006	-3.47397	0.000512813	0.0231403
414	Zm00001d017526	11497.6	1.03739	0.2986	3.47418	0.000512408	0.0231403
415	Zm00001d040006	107.789	-1.15545	0.333188	-3.46786	0.000524614	0.0233602
416	Zm00001d043419	1263.09	1.29697	0.373966	3.46815	0.000524049	0.0233602
417	Zm00001d029783	960.678	-1.3083	0.377415	-3.46647	0.000527335	0.0234371
418	Zm00001d034569	321.234	1.12785	0.326472	3.45466	0.000550996	0.0243056
419	Zm00001d018809	188.49	1.04919	0.30378	3.4538	0.000552753	0.0243328
420	Zm00001d037107	99.9621	-1.82986	0.530125	-3.45176	0.000556951	0.0244313
421	Zm00001d035535	606.619	1.15305	0.334576	3.44629	0.000568332	0.0248843
422	Zm00001d031332	70267	1.01376	0.294282	3.44487	0.000571329	0.0249098
423	Zm00001d050553	319.481	1.06493	0.309141	3.44479	0.000571506	0.0249098
424	Zm00001d027992	125.772	-1.23799	0.360411	-3.43493	0.000592702	0.0256186
425	Zm00001d011679	115.726	1.98308	0.578619	3.42727	0.000609687	0.0262498
426	Zm00001d012332	347.091	1.03454	0.302411	3.42096	0.000624009	0.0267271
427	Zm00001d035605	271.206	1.3416	0.392282	3.42	0.00062622	0.0267732
428	Zm00001d040201	141.518	1.29259	0.378276	3.41706	0.000633008	0.0269657
429	Zm00001d040220	214.385	1.58086	0.462796	3.41589	0.000635735	0.027033
430	Zm00001d035841	70.5213	-1.69895	0.498159	-3.41046	0.000648545	0.0274295
431	Zm00001d020353	2753.07	1.13558	0.332958	3.41057	0.000648274	0.0274295
432	Zm00001d023450	46.1819	-1.65064	0.484351	-3.40794	0.000654557	0.0276342
433	Zm00001d035439	1095.03	-1.23907	0.36397	-3.40431	0.000663316	0.0279468
434	Zm00001d028222	169.984	1.16621	0.342825	3.40175	0.000669555	0.0279943
435	Zm00001d005315	4145.88	-1.00631	0.295813	-3.40183	0.000669367	0.0279943
436	Zm00001d052613	89.793	-1.59124	0.467662	-3.40254	0.000667623	0.0279943
437	Zm00001d017706	516.615	1.06568	0.313299	3.40149	0.000670203	0.0279943
438	Zm00001d004635	131.254	1.08107	0.318384	3.39549	0.000685049	0.0285135
439	Zm00001d033924	108.508	-1.1989	0.353209	-3.39432	0.000687995	0.0285857
440	Zm00001d001774	215.803	-1.87968	0.553982	-3.39304	0.000691205	0.0286686
441	Zm00001d031892	124.065	-1.76928	0.52218	-3.38826	0.000703376	0.0290204
442	Zm00001d025572	65.8503	1.59107	0.470238	3.38354	0.000715566	0.0294205
443	Zm00001d046118	434.748	1.38279	0.410821	3.36592	0.000762883	0.0311488
444	Zm00001d016095	115.218	1.56438	0.465356	3.36168	0.000774699	0.0315222
445	Zm00001d008952	130.345	-1.40918	0.419477	-3.35937	0.000781195	0.0317319
446	Zm00001d040285	505.547	1.04885	0.31247	3.35664	0.000788969	0.0319377
447	Zm00001d021995	2118.27	-1.15349	0.344251	-3.35072	0.000806029	0.0325167
448	Zm00001d023387	124.318	2.0618	0.615456	3.35004	0.000808007	0.0325409
449	Zm00001d016085	146.053	-1.01752	0.304412	-3.34256	0.000830101	0.0333737
450	Zm00001d039267	545.067	-1.03397	0.309491	-3.34087	0.000835153	0.0335198
451	Zm00001d029745	197.264	1.08399	0.325071	3.33463	0.000854138	0.0339354
452	Zm00001d012725	201.949	1.31582	0.394552	3.33498	0.000853055	0.0339354
453	Zm00001d046667	100.045	-1.5549	0.466261	-3.33483	0.000853528	0.0339354
454	Zm00001d020492	129.048	-1.4485	0.434636	-3.33267	0.00086016	0.0341173
455	Zm00001d026632	1635.21	1.03928	0.31208	3.33017	0.000867935	0.0343103
456	Zm00001d002454	181.617	1.05859	0.318033	3.32855	0.00087299	0.0344185
457	Zm00001d052010	72.3535	1.52408	0.457907	3.32836	0.000873587	0.0344185
458	Zm00001d010661	317.35	1.46236	0.43966	3.32611	0.000880676	0.0346399
459	Zm00001d012591	896.665	-1.18771	0.357862	-3.31889	0.000903746	0.0354292
460	Zm00001d051110	260.167	3.41631	1.03122	3.31287	0.000923428	0.0361408
461	Zm00001d039891	35.0071	-1.9168	0.578717	-3.31215	0.000925811	0.0361741
462	Zm00001d023918	653.657	-1.29315	0.390613	-3.31058	0.000931041	0.0362957
463	Zm00001d020442	146.111	1.34961	0.408675	3.30241	0.000958591	0.0370865
464	Zm00001d047841	1530.83	1.57235	0.477017	3.29621	0.000979999	0.0377402
465	Zm00001d027593	844.119	1.08472	0.329723	3.28978	0.00100265	0.038289
466	Zm00001d025665	394.605	1.03442	0.314613	3.28793	0.00100928	0.0383498
467	Zm00001d032405	140.092	1.15225	0.350607	3.28645	0.00101457	0.0384333
468	Zm00001d034007	47.0673	1.8118	0.551522	3.28509	0.00101949	0.0385576
469	Zm00001d002194	867.599	-1.071	0.326509	-3.28016	0.00103748	0.0391539
470	Zm00001d033419	109.361	-1.39306	0.425055	-3.27737	0.00104778	0.0392065
471	Zm00001d014386	1218.28	1.34509	0.410433	3.27724	0.00104828	0.0392065
472	Zm00001d044980	126.521	1.32327	0.40365	3.27826	0.0010445	0.0392065
473	Zm00001d044683	105.099	1.3162	0.401594	3.27745	0.00104749	0.0392065
474	Zm00001d046238	86.7154	-1.72135	0.525396	-3.27629	0.0010518	0.0392761
475	Zm00001d038163	131.777	-1.68307	0.51387	-3.27528	0.00105558	0.0393551
476	Zm00001d020220	40.9965	1.54113	0.471071	3.27155	0.0010696	0.0394413
477	Zm00001d010079	601.752	-1.49851	0.458039	-3.27159	0.00106945	0.0394413
478	Zm00001d011063	126.328	-1.54297	0.471431	-3.27296	0.00106427	0.0394413
479	Zm00001d011080	914.107	-1.55393	0.474836	-3.27256	0.00106579	0.0394413
480	Zm00001d045341	304.272	1.30535	0.401081	3.25457	0.00113564	0.0414876
481	Zm00001d030911	104.679	1.54833	0.476382	3.25018	0.00115332	0.0420685
482	Zm00001d039052	309.402	-1.00417	0.309311	-3.24646	0.0011685	0.0425564
483	Zm00001d043660	361.558	-1.30593	0.402559	-3.24407	0.00117837	0.0427838
484	Zm00001d053562	147.581	-1.16957	0.360632	-3.24311	0.00118234	0.0428622
485	Zm00001d022506	229.394	-1.03735	0.319923	-3.2425	0.00118486	0.0428874
486	Zm00001d034190	139.196	-1.11138	0.34358	-3.2347	0.00121772	0.0436751
487	Zm00001d039694	2185.61	-1.37738	0.426106	-3.23247	0.00122725	0.0438472
488	Zm00001d047671	47.3046	1.35176	0.418207	3.23227	0.00122809	0.0438472
489	Zm00001d044728	181.912	1.11558	0.345406	3.22977	0.0012389	0.0440995
490	Zm00001d036761	123.831	-1.16798	0.362655	-3.22063	0.0012791	0.0451897
491	Zm00001d037383	84.7257	1.34918	0.41876	3.22184	0.00127369	0.0451897
492	Zm00001d021703	1400.89	1.00605	0.312302	3.22141	0.0012756	0.0451897
493	Zm00001d026371	2357.6	1.10058	0.34209	3.21722	0.00129439	0.0455936
494	Zm00001d004848	1130.69	-1.30788	0.406889	-3.21433	0.00130747	0.0458994
495	Zm00001d014032	6213.63	-1.00164	0.311648	-3.21402	0.00130891	0.0458994
496	Zm00001d039139	206.41	-1.84173	0.572986	-3.21426	0.00130782	0.0458994
497	Zm00001d002999	1661.55	-1.42918	0.445032	-3.2114	0.00132089	0.0461946
498	Zm00001d017976	71.2161	-1.16165	0.362049	-3.20853	0.00133413	0.0465074
499	Zm00001d052242	155.747	1.14639	0.358251	3.19995	0.00137449	0.0476329

## Sheet: PV9 versus PV8
Supplemental Dataset 3. List of developmemt-specific differentially expressed genes (PV9 versus PV8)
	gene	baseMean	log2FoldChange	lfcSE	stat	pvalue	padj
1	Zm00001d027541	335.894	4.86882	0.375057	12.9815	1.5571e-38	3.61589e-34
2	Zm00001d006180	471.602	3.76675	0.341106	11.0428	2.3757e-28	2.75843e-24
3	Zm00001d013612	672.455	4.55171	0.415316	10.9596	5.97405e-28	4.62431e-24
4	Zm00001d016952	514.44	3.77872	0.358205	10.549	5.13157e-26	2.97913e-22
5	Zm00001d045454	1268.33	4.98782	0.503735	9.90166	4.09402e-23	1.90143e-19
6	Zm00001d052741	437.94	4.259	0.437064	9.74457	1.94606e-22	7.53192e-19
7	Zm00001d010321	642.832	-4.02453	0.414009	-9.72089	2.45621e-22	8.14829e-19
8	Zm00001d051102	9577.99	3.71022	0.386803	9.59202	8.63763e-22	2.50729e-18
9	Zm00001d010715	1188.53	3.21335	0.338524	9.49222	2.26156e-21	5.83532e-18
10	Zm00001d043430	3350.82	3.22755	0.344319	9.3737	7.00318e-21	1.62628e-17
11	Zm00001d023559	1881.81	3.14931	0.349303	9.01598	1.95125e-19	4.11927e-16
12	Zm00001d008905	644.754	2.42133	0.270288	8.95831	3.29686e-19	6.37997e-16
13	Zm00001d046916	2815.58	3.47292	0.409278	8.48549	2.1481e-17	3.83717e-14
14	Zm00001d019560	892.379	3.84974	0.45627	8.4374	3.24461e-17	5.38188e-14
15	Zm00001d042580	264.378	4.5548	0.545388	8.35148	6.74112e-17	1.04362e-13
16	Zm00001d010451	271.006	4.41368	0.529405	8.33706	7.61622e-17	1.1054e-13
17	Zm00001d041804	296.493	3.31432	0.399066	8.30519	9.96588e-17	1.36134e-13
18	Zm00001d044927	168.642	4.02609	0.491471	8.19192	2.571e-16	3.31688e-13
19	Zm00001d024963	3656.76	3.31856	0.408014	8.13345	4.1724e-16	5.09955e-13
20	Zm00001d013443	405.44	3.21429	0.395679	8.12347	4.53057e-16	5.26045e-13
21	Zm00001d037323	1793.07	2.99337	0.370743	8.07397	6.80502e-16	7.52506e-13
22	Zm00001d033296	243.2	3.8531	0.483338	7.97186	1.56304e-15	1.61021e-12
23	Zm00001d035236	458.501	3.08585	0.387213	7.96937	1.59482e-15	1.61021e-12
24	Zm00001d006540	993.643	2.5001	0.314508	7.94925	1.87642e-15	1.81559e-12
25	Zm00001d024281	1596.89	4.10445	0.523806	7.83582	4.65782e-15	4.32655e-12
26	Zm00001d030526	1896.53	2.71954	0.348626	7.80073	6.15498e-15	5.49734e-12
27	Zm00001d000164	198.771	3.68751	0.473326	7.79063	6.66745e-15	5.7345e-12
28	Zm00001d014820	224.629	3.00314	0.387036	7.75933	8.53782e-15	7.0809e-12
29	Zm00001d046357	588.971	4.13843	0.53651	7.71361	1.22309e-14	9.79399e-12
30	Zm00001d027540	1539.66	2.36901	0.307846	7.69546	1.40984e-14	1.09131e-11
31	Zm00001d052194	15635	-3.49277	0.456839	-7.64553	2.08091e-14	1.55881e-11
32	Zm00001d049011	409.555	3.25087	0.426788	7.61706	2.59512e-14	1.88325e-11
33	Zm00001d020220	256.887	2.87932	0.380115	7.57487	3.59492e-14	2.52974e-11
34	Zm00001d035987	306.694	4.0313	0.533837	7.55155	4.30101e-14	2.93759e-11
35	Zm00001d033917	3339.8	2.61458	0.347056	7.53358	4.93689e-14	3.27556e-11
36	Zm00001d047542	323.597	-3.68272	0.497956	-7.39568	1.40683e-13	9.07486e-11
37	Zm00001d017454	2188.84	3.57174	0.483631	7.38526	1.52155e-13	9.54959e-11
38	Zm00001d040297	580.696	3.5915	0.490319	7.32482	2.39218e-13	1.46188e-10
39	Zm00001d027854	254.749	2.9511	0.405336	7.28063	3.32262e-13	1.8819e-10
40	Zm00001d038135	232.204	3.89169	0.534472	7.28136	3.30469e-13	1.8819e-10
41	Zm00001d020954	4853.63	-1.78921	0.245524	-7.28728	3.16281e-13	1.8819e-10
42	Zm00001d014341	7543.62	3.29133	0.452572	7.27251	3.52873e-13	1.95105e-10
43	Zm00001d037515	180.001	3.36677	0.465654	7.2302	4.82275e-13	2.60451e-10
44	Zm00001d013319	4784.83	2.22727	0.308661	7.21592	5.35701e-13	2.82729e-10
45	Zm00001d004753	1413.01	2.40867	0.335346	7.18265	6.83738e-13	3.52839e-10
46	Zm00001d011154	122.831	3.03296	0.425014	7.13614	9.59858e-13	4.84561e-10
47	Zm00001d044686	2870.84	2.8417	0.398782	7.12596	1.03358e-12	5.10676e-10
48	Zm00001d002064	1342.84	3.08907	0.435569	7.09204	1.32154e-12	6.39349e-10
49	Zm00001d034283	1403.41	2.42511	0.342863	7.0731	1.5151e-12	7.03671e-10
50	Zm00001d037288	583.835	2.95657	0.417999	7.07317	1.51438e-12	7.03671e-10
51	Zm00001d031325	299.563	-2.23426	0.317326	-7.04091	1.90994e-12	8.6966e-10
52	Zm00001d035317	607.763	2.36756	0.337623	7.01243	2.34221e-12	1.04598e-09
53	Zm00001d029814	195.846	3.55041	0.509817	6.96407	3.30573e-12	1.44841e-09
54	Zm00001d020976	1189.28	-1.81498	0.260814	-6.9589	3.42939e-12	1.47476e-09
55	Zm00001d052174	594.701	3.08653	0.445863	6.9226	4.43422e-12	1.87221e-09
56	Zm00001d024047	987.791	2.50688	0.362806	6.90969	4.85718e-12	2.01417e-09
57	Zm00001d044310	348.309	2.67155	0.387658	6.89153	5.51944e-12	2.24864e-09
58	Zm00001d034865	2930.11	2.50527	0.36396	6.88337	5.84525e-12	2.34032e-09
59	Zm00001d016733	1977.85	3.30813	0.48248	6.85652	7.05589e-12	2.77715e-09
60	Zm00001d014758	1471.82	2.32539	0.339288	6.85372	7.19515e-12	2.78476e-09
61	Zm00001d028151	1777.15	2.14967	0.315483	6.81391	9.49843e-12	3.61594e-09
62	Zm00001d002093	474.202	2.26148	0.332429	6.80289	1.02538e-11	3.84053e-09
63	Zm00001d027456	1109.42	2.28508	0.337648	6.76765	1.30892e-11	4.74933e-09
64	Zm00001d043420	810.344	3.24086	0.478728	6.76973	1.29022e-11	4.74933e-09
65	Zm00001d003085	3902.42	3.45686	0.512371	6.74679	1.51151e-11	5.19235e-09
66	Zm00001d005472	3135.04	2.95824	0.438274	6.74974	1.48109e-11	5.19235e-09
67	Zm00001d038699	229.821	4.04704	0.599495	6.75075	1.47084e-11	5.19235e-09
68	Zm00001d011902	945.866	2.4262	0.359654	6.74593	1.52045e-11	5.19235e-09
69	Zm00001d031736	911.278	-2.88294	0.427809	-6.73884	1.59653e-11	5.37313e-09
70	Zm00001d042767	479.641	2.43678	0.361795	6.73527	1.63627e-11	5.4282e-09
71	Zm00001d042175	163.152	2.97118	0.444364	6.68636	2.2879e-11	7.3791e-09
72	Zm00001d019546	169.431	3.25572	0.486848	6.68734	2.27258e-11	7.3791e-09
73	Zm00001d045476	1039.66	-1.86938	0.280742	-6.65872	2.76216e-11	8.7867e-09
74	Zm00001d041958	132.118	3.41798	0.513664	6.65412	2.84995e-11	8.94344e-09
75	Zm00001d011679	930.089	3.15972	0.475032	6.6516	2.89933e-11	8.9771e-09
76	Zm00001d045077	213.987	2.83645	0.426686	6.64762	2.97862e-11	9.10127e-09
77	Zm00001d032155	3860.27	2.50163	0.376841	6.63842	3.17054e-11	9.56185e-09
78	Zm00001d049544	279.719	2.45004	0.37092	6.60533	3.96645e-11	1.18088e-08
79	Zm00001d039140	463.884	2.02487	0.306877	6.59832	4.15852e-11	1.2224e-08
80	Zm00001d016185	762.344	2.75759	0.419754	6.56953	5.04748e-11	1.46516e-08
81	Zm00001d011285	287.466	3.47098	0.529379	6.55669	5.50136e-11	1.57719e-08
82	Zm00001d011073	457.365	2.90848	0.445604	6.52706	6.70721e-11	1.89945e-08
83	Zm00001d044677	1441.28	1.88332	0.288903	6.51886	7.08461e-11	1.96968e-08
84	Zm00001d045398	1681.13	1.78778	0.274283	6.51801	7.12484e-11	1.96968e-08
85	Zm00001d038806	16149.8	-2.00858	0.309082	-6.49854	8.1101e-11	2.21568e-08
86	Zm00001d035001	2010.89	3.09108	0.476581	6.48594	8.8179e-11	2.38104e-08
87	Zm00001d043938	2135.7	2.13119	0.329958	6.45897	1.05421e-10	2.8139e-08
88	Zm00001d003978	248.776	2.68599	0.416659	6.4465	1.14464e-10	3.02055e-08
89	Zm00001d044037	1248.48	2.13497	0.332377	6.42334	1.33314e-10	3.47843e-08
90	Zm00001d042697	250.739	4.06858	0.636112	6.39602	1.59484e-10	4.11505e-08
91	Zm00001d004689	1404.86	3.14498	0.492101	6.39092	1.6489e-10	4.20777e-08
92	Zm00001d048998	1503.03	2.28513	0.358617	6.37206	1.86504e-10	4.7076e-08
93	Zm00001d010840	16779	2.07754	0.3264	6.365	1.9529e-10	4.82449e-08
94	Zm00001d023994	10374.6	3.04595	0.478459	6.36617	1.93808e-10	4.82449e-08
95	Zm00001d039040	7404.53	2.99246	0.470549	6.35951	2.02399e-10	4.94749e-08
96	Zm00001d021010	284.862	3.04391	0.480014	6.34129	2.27851e-10	5.51161e-08
97	Zm00001d048593	1099.68	2.56301	0.405089	6.32703	2.49919e-10	5.98311e-08
98	Zm00001d019698	197.31	2.34515	0.371761	6.30822	2.82259e-10	6.68838e-08
99	Zm00001d043299	2151.85	2.42967	0.385509	6.30251	2.92867e-10	6.86966e-08
100	Zm00001d012578	2524.99	1.86873	0.296625	6.29998	2.97691e-10	6.91297e-08
101	Zm00001d010373	197.232	3.13875	0.500037	6.27703	3.45097e-10	7.93449e-08
102	Zm00001d053151	734.935	2.42148	0.386086	6.27188	3.56711e-10	8.12113e-08
103	Zm00001d040519	528.681	2.87863	0.460205	6.25509	3.97274e-10	8.9568e-08
104	Zm00001d015451	800.243	2.45645	0.393319	6.24542	4.22655e-10	9.43741e-08
105	Zm00001d038801	119.411	2.85075	0.456982	6.23822	4.42578e-10	9.78813e-08
106	Zm00001d004448	2314.74	1.82687	0.293669	6.22085	4.94468e-10	1.08326e-07
107	Zm00001d044033	5299.71	2.64467	0.425515	6.21521	5.12552e-10	1.11238e-07
108	Zm00001d042359	306.412	2.5095	0.405171	6.19367	5.87795e-10	1.26387e-07
109	Zm00001d033457	1248.17	2.20732	0.356635	6.18931	6.04274e-10	1.28738e-07
110	Zm00001d039283	355.601	2.21833	0.359746	6.16638	6.98728e-10	1.47508e-07
111	Zm00001d045400	279.139	2.51259	0.40825	6.15455	7.52892e-10	1.5751e-07
112	Zm00001d053442	280.957	2.73711	0.445258	6.14725	7.88374e-10	1.63461e-07
113	Zm00001d003429	2352.94	2.48958	0.406091	6.1306	8.75505e-10	1.7992e-07
114	Zm00001d035434	150.38	2.26035	0.369145	6.1232	9.17138e-10	1.86823e-07
115	Zm00001d046471	443.452	-2.68834	0.439205	-6.12092	9.30374e-10	1.87871e-07
116	Zm00001d016933	369.443	2.50501	0.410643	6.10021	1.05931e-09	2.12064e-07
117	Zm00001d014718	523.897	2.19124	0.359826	6.08973	1.13103e-09	2.24485e-07
118	Zm00001d007840	5433.95	-1.93721	0.318447	-6.0833	1.17737e-09	2.31702e-07
119	Zm00001d002001	484.688	2.15463	0.354298	6.08141	1.19128e-09	2.32469e-07
120	Zm00001d002668	495.973	2.24699	0.370615	6.06287	1.33715e-09	2.55015e-07
121	Zm00001d003162	1967.33	2.22155	0.366439	6.06256	1.33976e-09	2.55015e-07
122	Zm00001d039842	2062.34	1.85166	0.305409	6.06288	1.33703e-09	2.55015e-07
123	Zm00001d050403	3132.04	1.90675	0.314644	6.06001	1.36116e-09	2.56982e-07
124	Zm00001d013849	494.612	3.43148	0.568162	6.03962	1.54479e-09	2.89299e-07
125	Zm00001d003767	2103.94	2.57624	0.426875	6.03512	1.58846e-09	2.95098e-07
126	Zm00001d051143	774.892	-2.7763	0.460902	-6.02362	1.70555e-09	3.14335e-07
127	Zm00001d024071	139.832	2.91809	0.485698	6.00804	1.87777e-09	3.43351e-07
128	Zm00001d002277	1001.7	1.96119	0.327286	5.99228	2.06916e-09	3.75391e-07
129	Zm00001d030314	261.184	2.94966	0.492662	5.9872	2.13482e-09	3.84301e-07
130	Zm00001d017882	2566.72	1.91614	0.320548	5.97771	2.26293e-09	4.04228e-07
131	Zm00001d032926	1145.12	1.90298	0.318797	5.96927	2.38324e-09	4.2247e-07
132	Zm00001d031332	60885.9	-1.8021	0.302258	-5.96214	2.4896e-09	4.37981e-07
133	Zm00001d051659	156.083	3.30517	0.55501	5.95514	2.59846e-09	4.50309e-07
134	Zm00001d010529	12226.9	-3.0178	0.506728	-5.95546	2.59341e-09	4.50309e-07
135	Zm00001d006753	593.652	-2.65013	0.445938	-5.94283	2.80142e-09	4.81886e-07
136	Zm00001d009929	590.518	1.89651	0.319779	5.9307	3.01643e-09	5.15055e-07
137	Zm00001d011183	189.689	3.41741	0.576828	5.92448	3.13288e-09	5.31034e-07
138	Zm00001d033623	2918	-2.5201	0.426455	-5.90942	3.43313e-09	5.73555e-07
139	Zm00001d034179	1034.4	1.63794	0.277125	5.91048	3.41111e-09	5.73555e-07
140	Zm00001d027746	354.209	2.67638	0.453087	5.90698	3.48428e-09	5.77943e-07
141	Zm00001d039732	1318.07	2.04356	0.347158	5.88653	3.94385e-09	6.49533e-07
142	Zm00001d046906	3580.01	3.00789	0.511784	5.87726	4.17113e-09	6.82127e-07
143	Zm00001d027627	505.241	2.74769	0.467925	5.87209	4.3034e-09	6.98837e-07
144	Zm00001d011853	402.543	3.39712	0.578764	5.86962	4.3679e-09	7.04385e-07
145	Zm00001d033005	468.312	2.98184	0.509266	5.85516	4.76549e-09	7.63202e-07
146	Zm00001d044744	137.727	2.70456	0.462213	5.85133	4.87667e-09	7.75658e-07
147	Zm00001d014518	298.703	2.46951	0.422913	5.8393	5.24216e-09	8.28118e-07
148	Zm00001d009506	2580.72	1.70303	0.29198	5.83268	5.45456e-09	8.5585e-07
149	Zm00001d026223	3860.48	1.8696	0.32075	5.82883	5.58176e-09	8.69931e-07
150	Zm00001d009567	6013.24	2.42573	0.418247	5.79975	6.64157e-09	1.0282e-06
151	Zm00001d041732	596.431	2.29191	0.39674	5.77686	7.61092e-09	1.17047e-06
152	Zm00001d009927	1510.61	1.73949	0.301537	5.76876	7.98571e-09	1.22003e-06
153	Zm00001d012221	372.97	-3.15256	0.547174	-5.76154	8.33489e-09	1.26505e-06
154	Zm00001d002301	149.334	2.91488	0.506514	5.75478	8.67544e-09	1.30819e-06
155	Zm00001d028565	271.921	2.79659	0.48648	5.74863	8.99671e-09	1.33924e-06
156	Zm00001d025933	80.5421	2.75457	0.479096	5.74951	8.95005e-09	1.33924e-06
157	Zm00001d028401	12960.3	-2.09602	0.364702	-5.74723	9.07186e-09	1.34183e-06
158	Zm00001d036535	3261.27	2.21258	0.385361	5.74156	9.38057e-09	1.37871e-06
159	Zm00001d004894	801.291	2.59825	0.452642	5.74018	9.45733e-09	1.38125e-06
160	Zm00001d006060	328.196	2.74936	0.479383	5.7352	9.73965e-09	1.41359e-06
161	Zm00001d001984	446.341	3.16604	0.5537	5.71797	1.07805e-08	1.55493e-06
162	Zm00001d051908	960.716	1.99844	0.350084	5.70846	1.14002e-08	1.63417e-06
163	Zm00001d049233	3003.42	1.88516	0.330442	5.70498	1.16358e-08	1.65771e-06
164	Zm00001d038511	261.82	3.1686	0.555699	5.70201	1.18405e-08	1.67396e-06
165	Zm00001d008706	2241.48	2.32686	0.408133	5.70124	1.1894e-08	1.67396e-06
166	Zm00001d020025	126.006	2.66324	0.468283	5.68726	1.29097e-08	1.78446e-06
167	Zm00001d008435	268	2.05038	0.360494	5.68768	1.28774e-08	1.78446e-06
168	Zm00001d009687	423.304	2.46181	0.432727	5.68907	1.27733e-08	1.78446e-06
169	Zm00001d027859	4184.12	2.60006	0.457596	5.68199	1.33137e-08	1.81469e-06
170	Zm00001d020877	2026.89	2.25268	0.39642	5.68257	1.32686e-08	1.81469e-06
171	Zm00001d024927	204.237	2.25366	0.396745	5.68036	1.3441e-08	1.81469e-06
172	Zm00001d026642	159.809	2.81891	0.496186	5.68115	1.33792e-08	1.81469e-06
173	Zm00001d031737	326.209	2.90195	0.511263	5.67605	1.37842e-08	1.83725e-06
174	Zm00001d033150	655.995	1.95064	0.343707	5.67529	1.38455e-08	1.83725e-06
175	Zm00001d050635	416.982	2.2917	0.403792	5.67545	1.38324e-08	1.83725e-06
176	Zm00001d002132	473.19	-2.74997	0.485007	-5.66995	1.42841e-08	1.88469e-06
177	Zm00001d049545	2425.7	1.29508	0.228546	5.66661	1.45654e-08	1.91095e-06
178	Zm00001d015092	369.117	2.27121	0.400932	5.66482	1.47181e-08	1.92013e-06
179	Zm00001d020556	983.126	2.35378	0.415948	5.65883	1.5241e-08	1.97725e-06
180	Zm00001d033872	904.102	-1.49191	0.263728	-5.657	1.54037e-08	1.98725e-06
181	Zm00001d021774	416.487	2.07997	0.368077	5.65091	1.59604e-08	2.04769e-06
182	Zm00001d022464	1914.04	1.83259	0.324459	5.64815	1.62182e-08	2.06933e-06
183	Zm00001d038300	920.134	1.69784	0.301007	5.64054	1.69522e-08	2.13948e-06
184	Zm00001d038599	151.94	2.49184	0.441701	5.64146	1.6861e-08	2.13948e-06
185	Zm00001d023395	12645.3	2.20997	0.392577	5.62938	1.80858e-08	2.27021e-06
186	Zm00001d034007	267.597	2.64043	0.469368	5.6255	1.8497e-08	2.30934e-06
187	Zm00001d024886	7215.22	1.97321	0.3521	5.60413	2.09301e-08	2.59914e-06
188	Zm00001d024027	1694.34	2.24861	0.401344	5.60269	2.11046e-08	2.60687e-06
189	Zm00001d020794	265.672	2.77988	0.496349	5.60065	2.13548e-08	2.61976e-06
190	Zm00001d021268	338.241	3.30565	0.590294	5.6	2.14346e-08	2.61976e-06
191	Zm00001d001399	230.819	2.89773	0.517836	5.59585	2.19543e-08	2.66922e-06
192	Zm00001d017147	4748.91	2.19765	0.393716	5.58183	2.37999e-08	2.87855e-06
193	Zm00001d019507	3954.21	1.5324	0.274612	5.58023	2.40195e-08	2.89005e-06
194	Zm00001d041437	871.487	2.93635	0.526689	5.5751	2.4739e-08	2.96128e-06
195	Zm00001d039010	3279.26	1.66207	0.298185	5.57395	2.49022e-08	2.96554e-06
196	Zm00001d038984	3044.54	2.09023	0.375641	5.56443	2.63006e-08	3.11608e-06
197	Zm00001d046786	3438.5	1.92685	0.347495	5.54496	2.94028e-08	3.46594e-06
198	Zm00001d025993	1356.48	2.21905	0.40083	5.53614	3.09216e-08	3.62657e-06
199	Zm00001d050153	4579.57	2.04113	0.368915	5.5328	3.15157e-08	3.67768e-06
200	Zm00001d020725	87.0675	2.45245	0.444325	5.5195	3.39973e-08	3.93026e-06
201	Zm00001d011712	116.33	-2.79774	0.506894	-5.51939	3.40187e-08	3.93026e-06
202	Zm00001d035300	295.454	2.79688	0.507616	5.50983	3.59189e-08	4.12925e-06
203	Zm00001d007045	2135.4	1.68645	0.306141	5.50873	3.61432e-08	4.13456e-06
204	Zm00001d019518	2446.2	1.97364	0.3605	5.47472	4.38196e-08	4.98813e-06
205	Zm00001d041819	1813.73	1.85552	0.339827	5.46021	4.75583e-08	5.38731e-06
206	Zm00001d038164	1756.15	-2.20794	0.40456	-5.45763	4.82536e-08	5.43954e-06
207	Zm00001d032502	1455.15	-1.60701	0.294626	-5.45442	4.91336e-08	5.50197e-06
208	Zm00001d038143	396.745	1.77081	0.324688	5.45388	4.92812e-08	5.50197e-06
209	Zm00001d028222	721.109	2.34319	0.430357	5.44475	5.18772e-08	5.76408e-06
210	Zm00001d029442	2082.63	2.0512	0.37815	5.42431	5.81778e-08	6.40286e-06
211	Zm00001d008370	224.426	2.44423	0.450556	5.42493	5.79766e-08	6.40286e-06
212	Zm00001d036608	363.024	2.2168	0.408978	5.42034	5.94858e-08	6.50827e-06
213	Zm00001d020726	108.271	2.77238	0.511537	5.41971	5.9696e-08	6.50827e-06
214	Zm00001d014816	422.293	2.11217	0.39094	5.40279	6.56132e-08	7.11996e-06
215	Zm00001d015268	299.506	2.39217	0.446388	5.35895	8.37088e-08	9.04133e-06
216	Zm00001d031476	76.979	2.98739	0.558026	5.35349	8.62729e-08	9.23996e-06
217	Zm00001d049242	281.721	2.67624	0.49992	5.35334	8.63436e-08	9.23996e-06
218	Zm00001d026599	5456.32	1.82333	0.340686	5.35194	8.70166e-08	9.26926e-06
219	Zm00001d007857	3074.6	1.53478	0.287143	5.34501	9.04141e-08	9.5872e-06
220	Zm00001d029970	191.738	3.17986	0.595121	5.34323	9.13073e-08	9.6379e-06
221	Zm00001d013461	1409.94	1.85829	0.347946	5.34076	9.25579e-08	9.7257e-06
222	Zm00001d007258	219.38	2.67765	0.502893	5.32449	1.01235e-07	1.04982e-05
223	Zm00001d042260	515.68	1.90254	0.357244	5.3256	1.00622e-07	1.04982e-05
224	Zm00001d000147	1864.39	2.79788	0.525479	5.32444	1.01266e-07	1.04982e-05
225	Zm00001d042178	283.286	2.37913	0.447315	5.31868	1.0452e-07	1.07874e-05
226	Zm00001d018656	224.524	2.38838	0.449741	5.31058	1.0928e-07	1.12287e-05
227	Zm00001d033423	7722.84	1.71627	0.323507	5.30519	1.12554e-07	1.15142e-05
228	Zm00001d035002	329.155	2.42715	0.457595	5.30414	1.13204e-07	1.153e-05
229	Zm00001d048312	535.442	2.54546	0.48003	5.30271	1.14096e-07	1.157e-05
230	Zm00001d027366	310.879	1.72388	0.325175	5.3014	1.14917e-07	1.16026e-05
231	Zm00001d016898	333.042	2.3231	0.438683	5.29563	1.18608e-07	1.19235e-05
232	Zm00001d052738	1337.74	-1.56647	0.296026	-5.29167	1.21207e-07	1.21322e-05
233	Zm00001d037751	1745.18	1.46362	0.276662	5.29027	1.22136e-07	1.21727e-05
234	Zm00001d052479	222.591	2.14229	0.405067	5.28873	1.2317e-07	1.22233e-05
235	Zm00001d053055	727.468	2.24085	0.423906	5.28619	1.2489e-07	1.2289e-05
236	Zm00001d047638	219.85	2.19862	0.415911	5.28628	1.2483e-07	1.2289e-05
237	Zm00001d039914	34143.8	1.56236	0.295631	5.28483	1.2582e-07	1.23283e-05
238	Zm00001d022017	2041.06	-1.92108	0.363684	-5.28229	1.27577e-07	1.24479e-05
239	Zm00001d011430	3287.88	2.1132	0.401287	5.26606	1.39384e-07	1.3543e-05
240	Zm00001d036181	2206.44	-1.32737	0.252132	-5.26458	1.40513e-07	1.35958e-05
241	Zm00001d026712	404.478	2.68321	0.510498	5.25607	1.47167e-07	1.41805e-05
242	Zm00001d002096	1878.91	2.15972	0.412238	5.23902	1.61436e-07	1.54912e-05
243	Zm00001d018201	3161.37	-1.84796	0.352941	-5.2359	1.64183e-07	1.569e-05
244	Zm00001d017002	925.141	-2.53976	0.485235	-5.23409	1.65803e-07	1.57799e-05
245	Zm00001d033136	5416.39	1.91749	0.366477	5.23223	1.67474e-07	1.58092e-05
246	Zm00001d035556	379.219	1.9521	0.373082	5.23235	1.67369e-07	1.58092e-05
247	Zm00001d031569	42811.2	-1.65428	0.316401	-5.22844	1.7095e-07	1.60073e-05
248	Zm00001d033132	5676.82	1.92594	0.368328	5.22887	1.70553e-07	1.60073e-05
249	Zm00001d048479	834.222	2.2007	0.421855	5.21673	1.82105e-07	1.69833e-05
250	Zm00001d027599	377.559	2.76766	0.530848	5.21367	1.85139e-07	1.71972e-05
251	Zm00001d019527	150.285	2.14963	0.412384	5.21268	1.86131e-07	1.72205e-05
252	Zm00001d021245	1764.66	1.70773	0.328398	5.20017	1.99104e-07	1.83476e-05
253	Zm00001d046378	2092.57	1.50116	0.288736	5.19907	2.00291e-07	1.83841e-05
254	Zm00001d027411	3283.79	2.00394	0.385715	5.19539	2.04291e-07	1.86774e-05
255	Zm00001d021906	2843.71	1.67599	0.324692	5.1618	2.44592e-07	2.22742e-05
256	Zm00001d026652	959.651	1.31516	0.254955	5.15841	2.49054e-07	2.2592e-05
257	Zm00001d044132	196.866	-1.99901	0.387602	-5.15737	2.50443e-07	2.26296e-05
258	Zm00001d003195	564.66	1.9231	0.373755	5.14535	2.6702e-07	2.40339e-05
259	Zm00001d033483	286.906	1.89685	0.369098	5.13916	2.75966e-07	2.47431e-05
260	Zm00001d011144	425.462	2.22135	0.434621	5.111	3.2046e-07	2.8622e-05
261	Zm00001d051415	2048.93	-1.34694	0.264138	-5.09937	3.40786e-07	3.03209e-05
262	Zm00001d039619	230.735	1.86631	0.366087	5.098	3.43262e-07	3.04245e-05
263	Zm00001d052845	4440.56	-1.23875	0.243389	-5.08961	3.58806e-07	3.16813e-05
264	Zm00001d017920	10077.2	1.83031	0.360323	5.07965	3.78132e-07	3.32613e-05
265	Zm00001d006841	610.979	2.22186	0.437865	5.0743	3.88931e-07	3.40821e-05
266	Zm00001d006525	4107.6	-1.36145	0.269184	-5.05769	4.24362e-07	3.70471e-05
267	Zm00001d052898	172.044	2.57504	0.510458	5.04457	4.54532e-07	3.95262e-05
268	Zm00001d047933	17190.3	5.22448	1.0358	5.04389	4.56163e-07	3.95262e-05
269	Zm00001d034663	1335.55	1.59034	0.31542	5.04196	4.60792e-07	3.97788e-05
270	Zm00001d038476	2502.69	2.0936	0.415564	5.03796	4.70528e-07	4.04689e-05
271	Zm00001d030345	1171.2	1.80816	0.359511	5.02949	4.91778e-07	4.21405e-05
272	Zm00001d036902	227.706	1.84655	0.367206	5.02866	4.93928e-07	4.21691e-05
273	Zm00001d032504	4775.63	1.93831	0.385578	5.02702	4.98165e-07	4.23577e-05
274	Zm00001d032810	781.217	1.65979	0.330216	5.0264	4.99785e-07	4.23577e-05
275	Zm00001d002278	7506.62	1.41303	0.281251	5.0241	5.05805e-07	4.25579e-05
276	Zm00001d052630	459.27	1.72802	0.343947	5.02409	5.05813e-07	4.25579e-05
277	Zm00001d040422	7396.91	1.72739	0.344704	5.01121	5.40881e-07	4.53441e-05
278	Zm00001d020691	1146.76	2.59773	0.519011	5.00515	5.58186e-07	4.66266e-05
279	Zm00001d028304	347.538	1.58715	0.317242	5.00296	5.64555e-07	4.66552e-05
280	Zm00001d039848	9762.2	1.32439	0.264682	5.00372	5.62341e-07	4.66552e-05
281	Zm00001d046311	147.988	2.33099	0.465901	5.00318	5.63932e-07	4.66552e-05
282	Zm00001d041741	170.813	2.10228	0.420646	4.99775	5.80035e-07	4.77645e-05
283	Zm00001d018779	4793.99	1.75964	0.352534	4.9914	5.99441e-07	4.90149e-05
284	Zm00001d008693	1372.84	1.3129	0.26302	4.99162	5.98747e-07	4.90149e-05
285	Zm00001d008681	2518.47	1.72847	0.346925	4.98227	6.28412e-07	5.12034e-05
286	Zm00001d032973	3244.24	2.38062	0.478261	4.97767	6.43557e-07	5.22542e-05
287	Zm00001d040650	2322.56	1.93362	0.389338	4.96643	6.81951e-07	5.4987e-05
288	Zm00001d011477	148.918	2.58303	0.520027	4.9671	6.79615e-07	5.4987e-05
289	Zm00001d042026	826.749	1.5453	0.311251	4.9648	6.87702e-07	5.50684e-05
290	Zm00001d000107	548.823	2.6117	0.525982	4.96538	6.85652e-07	5.50684e-05
291	Zm00001d016991	3729.61	1.60619	0.324436	4.95071	7.39422e-07	5.90064e-05
292	Zm00001d047187	5716.67	-2.04695	0.415044	-4.93189	8.14378e-07	6.47654e-05
293	Zm00001d026785	638.582	1.47604	0.299509	4.92819	8.29954e-07	6.55551e-05
294	Zm00001d013071	231.171	1.98624	0.403016	4.92844	8.28887e-07	6.55551e-05
295	Zm00001d040589	241.861	1.97452	0.401146	4.92219	8.55799e-07	6.73673e-05
296	Zm00001d020008	617.196	2.39862	0.48817	4.91348	8.94727e-07	7.01938e-05
297	Zm00001d030346	532.481	1.98459	0.405614	4.89279	9.9417e-07	7.74719e-05
298	Zm00001d010725	4134.55	-1.31172	0.268064	-4.89332	9.91494e-07	7.74719e-05
299	Zm00001d041748	710.672	1.46003	0.298828	4.88585	1.02986e-06	7.99845e-05
300	Zm00001d052595	2894.5	1.99848	0.409713	4.87776	1.07297e-06	8.30548e-05
301	Zm00001d048422	115.682	2.66976	0.547962	4.87216	1.10386e-06	8.51622e-05
302	Zm00001d051163	587.007	1.61376	0.33137	4.86995	1.11628e-06	8.58351e-05
303	Zm00001d014507	1353.17	1.52761	0.314294	4.86045	1.17117e-06	8.97589e-05
304	Zm00001d013113	735.062	1.65889	0.341431	4.85865	1.18191e-06	9.02837e-05
305	Zm00001d052492	352.229	1.86015	0.383092	4.85562	1.20011e-06	9.1374e-05
306	Zm00001d017711	374.775	1.78816	0.368351	4.85451	1.20683e-06	9.15851e-05
307	Zm00001d014282	405.257	1.9993	0.412259	4.84961	1.23702e-06	9.35706e-05
308	Zm00001d032686	265.71	1.84787	0.381165	4.84794	1.24749e-06	9.40559e-05
309	Zm00001d040201	434.786	1.71902	0.355299	4.83824	1.30996e-06	9.84459e-05
310	Zm00001d049650	1076.73	2.06213	0.426424	4.83587	1.32562e-06	9.93014e-05
311	Zm00001d015969	885.5	1.63508	0.338986	4.82343	1.41109e-06	0.000105365
312	Zm00001d002284	2329.3	1.61884	0.336394	4.81233	1.49179e-06	0.000111034
313	Zm00001d018030	190.886	2.74943	0.571488	4.81101	1.50171e-06	0.000111101
314	Zm00001d048116	328.378	1.55694	0.323625	4.81093	1.50226e-06	0.000111101
315	Zm00001d007073	54.8986	2.64459	0.549921	4.80904	1.51657e-06	0.000111802
316	Zm00001d033528	365.864	1.51923	0.316133	4.80569	1.54219e-06	0.000113061
317	Zm00001d038170	2637.5	1.6697	0.347453	4.80554	1.54338e-06	0.000113061
318	Zm00001d043479	455.009	1.50279	0.313139	4.79911	1.5937e-06	0.00011638
319	Zm00001d036740	519.831	1.93342	0.403653	4.7898	1.66947e-06	0.000121531
320	Zm00001d049494	666.398	1.53919	0.321453	4.78824	1.68247e-06	0.000121715
321	Zm00001d020741	745.608	1.77103	0.369859	4.7884	1.68116e-06	0.000121715
322	Zm00001d049387	4027.33	1.67705	0.350411	4.78596	1.70175e-06	0.000122727
323	Zm00001d051802	243.526	1.79213	0.374518	4.78517	1.70841e-06	0.000122825
324	Zm00001d021394	1066.41	-1.62098	0.339302	-4.77739	1.77588e-06	0.000127282
325	Zm00001d008440	83.3373	2.23504	0.468143	4.77427	1.80363e-06	0.000128874
326	Zm00001d021197	888.137	1.76677	0.37077	4.76514	1.8872e-06	0.000134431
327	Zm00001d035631	179.152	-2.40886	0.505759	-4.76285	1.90873e-06	0.000135549
328	Zm00001d002549	237.692	1.92883	0.405053	4.76192	1.91756e-06	0.000135761
329	Zm00001d043467	513.585	-2.67605	0.56249	-4.7575	1.96004e-06	0.000138347
330	Zm00001d021255	132.784	2.18809	0.460533	4.75122	2.02188e-06	0.000142279
331	Zm00001d053722	191.506	1.72363	0.362858	4.75014	2.03273e-06	0.000142611
332	Zm00001d036692	1159.21	2.56982	0.541301	4.74748	2.05968e-06	0.000144066
333	Zm00001d003181	3501.52	1.83955	0.387715	4.74459	2.08928e-06	0.000145698
334	Zm00001d017307	458.03	2.59357	0.547057	4.74095	2.12717e-06	0.000147895
335	Zm00001d005173	2862.71	-1.26158	0.266215	-4.73894	2.14839e-06	0.000148925
336	Zm00001d021470	333.775	1.57685	0.332854	4.73735	2.16526e-06	0.000149648
337	Zm00001d021442	2038.75	-1.59574	0.336944	-4.73593	2.18053e-06	0.000150256
338	Zm00001d024835	517.001	1.42723	0.301532	4.73328	2.20921e-06	0.000151782
339	Zm00001d028537	244.616	1.70389	0.360106	4.73164	2.22713e-06	0.000152562
340	Zm00001d018620	81.6629	2.41158	0.50985	4.72998	2.24546e-06	0.000153365
341	Zm00001d028576	225.872	1.84631	0.39085	4.72382	2.31453e-06	0.000157619
342	Zm00001d019163	3218.23	1.49346	0.316244	4.72249	2.32972e-06	0.000157826
343	Zm00001d000400	365.425	-2.23026	0.472276	-4.72237	2.33116e-06	0.000157826
344	Zm00001d032197	4146.78	1.45803	0.30895	4.71933	2.36624e-06	0.000159735
345	Zm00001d025352	997.404	1.74752	0.370793	4.71293	2.44181e-06	0.000164359
346	Zm00001d033098	621.232	1.83228	0.389003	4.7102	2.47472e-06	0.000166093
347	Zm00001d030765	81.7429	2.63509	0.560523	4.70114	2.58715e-06	0.000173138
348	Zm00001d020755	929.578	1.78007	0.379093	4.69559	2.65832e-06	0.000176881
349	Zm00001d000402	221.709	2.05872	0.438405	4.69592	2.65409e-06	0.000176881
350	Zm00001d007473	238.438	-1.99781	0.425643	-4.69363	2.68401e-06	0.00017808
351	Zm00001d030786	157.58	2.78052	0.593082	4.68825	2.75549e-06	0.000182179
352	Zm00001d026436	12310.9	2.02651	0.432294	4.68781	2.76148e-06	0.000182179
353	Zm00001d018080	1702.19	1.79848	0.384356	4.67919	2.88012e-06	0.000189468
354	Zm00001d047463	509.479	1.2856	0.274912	4.67641	2.91945e-06	0.000191513
355	Zm00001d027759	141.185	-2.67174	0.571811	-4.67242	2.9767e-06	0.000194718
356	Zm00001d033910	182.138	2.21093	0.47326	4.6717	2.98711e-06	0.00019485
357	Zm00001d013522	199.623	2.41364	0.517084	4.66779	3.0446e-06	0.000198044
358	Zm00001d051785	1495.41	1.57137	0.336707	4.66689	3.05794e-06	0.000198356
359	Zm00001d026070	231.267	1.93941	0.415821	4.66404	3.10061e-06	0.000200564
360	Zm00001d018696	4704.66	1.18052	0.253547	4.65604	3.22356e-06	0.000207938
361	Zm00001d028226	90.0467	2.844	0.61111	4.65383	3.25833e-06	0.000209598
362	Zm00001d026068	9023.54	1.61084	0.346648	4.64692	3.36935e-06	0.000216141
363	Zm00001d039086	2806.69	-1.11905	0.240864	-4.64598	3.38469e-06	0.000216527
364	Zm00001d015905	150.097	2.75683	0.593527	4.64483	3.40348e-06	0.000217131
365	Zm00001d017065	239.354	1.87548	0.404125	4.64085	3.46983e-06	0.000220757
366	Zm00001d018298	7394.45	-1.84299	0.397175	-4.64025	3.47994e-06	0.000220795
367	Zm00001d047973	4699.65	-2.08098	0.448638	-4.63844	3.51047e-06	0.000222126
368	Zm00001d017718	1717.64	-1.32432	0.286462	-4.62301	3.78211e-06	0.000238663
369	Zm00001d009877	907.883	1.45695	0.315257	4.62147	3.81039e-06	0.000239797
370	Zm00001d039364	1139.57	4.04782	0.876359	4.6189	3.85776e-06	0.000242121
371	Zm00001d012614	960.848	-1.37366	0.297506	-4.61727	3.88829e-06	0.00024338
372	Zm00001d038542	681.067	1.43749	0.311633	4.61277	3.97346e-06	0.000248042
373	Zm00001d020898	22599.8	-1.50242	0.326155	-4.60646	4.09581e-06	0.000254995
374	Zm00001d026786	3686.77	1.35096	0.293826	4.59782	4.26929e-06	0.000265084
375	Zm00001d044373	126.371	-2.17749	0.473731	-4.59647	4.29702e-06	0.000266094
376	Zm00001d051334	596.428	2.05062	0.446191	4.59583	4.31035e-06	0.00026621
377	Zm00001d033254	80.947	3.10802	0.676354	4.59526	4.32218e-06	0.000266233
378	Zm00001d035978	145.64	2.30931	0.502648	4.5943	4.34208e-06	0.000266751
379	Zm00001d018058	133.457	1.99639	0.434997	4.58943	4.44459e-06	0.000272328
380	Zm00001d016100	2503.48	1.28313	0.279652	4.58832	4.46838e-06	0.000273065
381	Zm00001d022264	818.75	1.91167	0.417027	4.58404	4.56087e-06	0.000277985
382	Zm00001d043808	305.898	1.84191	0.402212	4.57944	4.66212e-06	0.000283413
383	Zm00001d021703	3811.99	1.60122	0.350123	4.5733	4.80092e-06	0.000291089
384	Zm00001d034969	106.671	2.06551	0.452127	4.56843	4.91381e-06	0.000296386
385	Zm00001d038891	18517.4	1.61565	0.353638	4.56867	4.90823e-06	0.000296386
386	Zm00001d014285	310.759	1.89368	0.414654	4.56689	4.95024e-06	0.00029704
387	Zm00001d046935	151.731	1.93843	0.424427	4.56718	4.94327e-06	0.00029704
388	ENSRNA049478162	610.367	1.5107	0.331129	4.56226	5.06066e-06	0.000302883
389	Zm00001d008452	60.4465	2.43245	0.533344	4.56075	5.09707e-06	0.000304278
390	Zm00001d003573	71.4196	2.72217	0.597122	4.55882	5.14418e-06	0.000306303
391	Zm00001d038296	1023.57	-2.28296	0.500848	-4.55819	5.15952e-06	0.000306431
392	Zm00001d002899	547.059	1.71792	0.377061	4.55609	5.21134e-06	0.000308719
393	Zm00001d001824	504.541	1.80604	0.396795	4.55157	5.32476e-06	0.000314635
394	Zm00001d031810	79.7421	2.61802	0.575267	4.55097	5.33994e-06	0.000314731
395	Zm00001d008210	1521.91	4.82551	1.06045	4.55043	5.35366e-06	0.000314741
396	Zm00001d047847	8015.95	-1.2023	0.264401	-4.54727	5.43457e-06	0.000318691
397	Zm00001d033514	190.123	2.43864	0.536628	4.54439	5.50955e-06	0.000321464
398	Zm00001d018781	2273.4	1.49471	0.32889	4.54471	5.50111e-06	0.000321464
399	Zm00001d050180	151.561	1.90681	0.419655	4.54376	5.52592e-06	0.000321612
400	Zm00001d051554	1568.75	1.8345	0.403815	4.54291	5.54821e-06	0.000322101
401	Zm00001d053829	732.613	-1.83426	0.403903	-4.54134	5.58991e-06	0.000322106
402	Zm00001d053911	778.704	1.26254	0.277983	4.5418	5.57754e-06	0.000322106
403	Zm00001d021280	661.469	1.54343	0.339819	4.54192	5.57453e-06	0.000322106
404	Zm00001d020487	3116.03	1.36397	0.300503	4.53896	5.65331e-06	0.000324946
405	Zm00001d009667	572.895	2.4059	0.530115	4.53844	5.66718e-06	0.000324946
406	Zm00001d032923	12779.7	-1.43291	0.316465	-4.52787	5.95803e-06	0.000340781
407	Zm00001d005898	144.806	1.93902	0.4286	4.52409	6.06564e-06	0.000345236
408	Zm00001d051161	2943	1.75767	0.388477	4.52452	6.05326e-06	0.000345236
409	Zm00001d051804	16250.7	1.36221	0.301445	4.51893	6.21528e-06	0.000352888
410	Zm00001d037513	6156.41	4.70082	1.04263	4.50864	6.52444e-06	0.000369538
411	Zm00001d029502	273.419	1.92532	0.427194	4.50691	6.57783e-06	0.000371517
412	Zm00001d006193	1117.93	1.44901	0.32154	4.50647	6.59137e-06	0.000371517
413	Zm00001d042560	1930.22	-1.43854	0.31937	-4.5043	6.65912e-06	0.000374426
414	Zm00001d037529	443.392	1.52095	0.337726	4.5035	6.68449e-06	0.000374945
415	Zm00001d048363	2782.53	-1.32259	0.294047	-4.4979	6.86288e-06	0.000384024
416	Zm00001d007331	1277.76	1.11697	0.248498	4.49488	6.96085e-06	0.000388569
417	Zm00001d028555	6023.8	-1.87679	0.417848	-4.49157	7.06995e-06	0.000392771
418	Zm00001d039715	866.575	1.88454	0.419558	4.49172	7.06496e-06	0.000392771
419	Zm00001d043444	134.719	2.81768	0.629181	4.47833	7.52293e-06	0.000416939
420	Zm00001d007743	84.6541	-2.21829	0.495643	-4.47558	7.62036e-06	0.000421334
421	Zm00001d011887	285.776	1.72249	0.384923	4.47489	7.64499e-06	0.000421691
422	Zm00001d013895	1672.38	-1.58694	0.355324	-4.46617	7.96306e-06	0.000438195
423	Zm00001d043800	119.782	1.78625	0.400234	4.46303	8.08098e-06	0.000443633
424	Zm00001d028725	109.275	2.34185	0.524914	4.4614	8.14259e-06	0.00044596
425	Zm00001d033976	477.087	1.31286	0.294689	4.45508	8.38617e-06	0.000458187
426	Zm00001d002928	390.628	1.57875	0.354411	4.45459	8.40529e-06	0.000458187
427	Zm00001d003412	804.956	2.19441	0.493107	4.45017	8.5803e-06	0.000466632
428	Zm00001d039292	407.692	2.22821	0.501321	4.44467	8.80275e-06	0.000476616
429	Zm00001d025968	493.387	-1.62516	0.365647	-4.44462	8.80493e-06	0.000476616
430	Zm00001d043615	274.559	2.04682	0.460791	4.44198	8.9136e-06	0.000480267
431	Zm00001d020371	667.519	1.54721	0.348315	4.44197	8.91376e-06	0.000480267
432	Zm00001d020748	882.9	1.91446	0.431067	4.44122	8.945e-06	0.000480835
433	Zm00001d031514	275.864	1.50524	0.339386	4.43517	9.19991e-06	0.000493395
434	Zm00001d004340	461.186	1.35107	0.305023	4.42939	9.45003e-06	0.000505642
435	Zm00001d014496	778.657	1.68511	0.380538	4.42823	9.50093e-06	0.000507197
436	Zm00001d044579	152.724	2.21126	0.499591	4.42615	9.59307e-06	0.000510941
437	Zm00001d025747	119.401	2.55136	0.576883	4.42267	9.74877e-06	0.000518046
438	Zm00001d040697	9160.96	1.49328	0.337849	4.41997	9.8713e-06	0.000523359
439	Zm00001d002801	2525.59	2.15741	0.488564	4.41582	1.00627e-05	0.000532294
440	Zm00001d039415	239.686	2.22307	0.503697	4.41351	1.01708e-05	0.000535341
441	Zm00001d040807	166.803	1.91159	0.433162	4.41311	1.01895e-05	0.000535341
442	Zm00001d046501	118.72	1.9417	0.43989	4.41405	1.01454e-05	0.000535341
443	Zm00001d025903	376.739	1.40871	0.319517	4.40886	1.03917e-05	0.000544733
444	Zm00001d046286	3004.61	1.30155	0.29547	4.40502	1.05776e-05	0.00055323
445	Zm00001d039258	658.281	1.80766	0.410568	4.40283	1.0685e-05	0.000555093
446	Zm00001d026737	1460.88	-1.49173	0.338779	-4.40326	1.06635e-05	0.000555093
447	Zm00001d025983	1309.46	-1.12321	0.255104	-4.40294	1.06793e-05	0.000555093
448	Zm00001d040129	561.426	1.38068	0.313988	4.39722	1.09644e-05	0.000568339
449	Zm00001d008628	442.229	1.63083	0.371453	4.39041	1.13139e-05	0.00058515
450	Zm00001d045188	480.486	1.59398	0.363593	4.38396	1.16539e-05	0.000601394
451	Zm00001d027846	372.096	1.41843	0.323673	4.38228	1.17445e-05	0.000603242
452	Zm00001d043419	4493.01	1.98521	0.453054	4.38185	1.17677e-05	0.000603242
453	Zm00001d043520	872.951	2.28441	0.521297	4.38217	1.17503e-05	0.000603242
454	Zm00001d028114	2827.14	1.40649	0.321083	4.38047	1.18422e-05	0.000605728
455	Zm00001d032999	266.662	1.57867	0.361012	4.3729	1.22608e-05	0.000625761
456	Zm00001d025067	984.439	1.48873	0.340544	4.37163	1.2332e-05	0.000628014
457	Zm00001d048075	123.4	1.80589	0.413363	4.36877	1.24949e-05	0.000634915
458	Zm00001d021334	375.101	1.77151	0.405645	4.36714	1.25884e-05	0.000638271
459	Zm00001d033234	1208.26	1.87964	0.430703	4.36412	1.27633e-05	0.000642928
460	Zm00001d046001	178.694	2.07192	0.474759	4.36416	1.27614e-05	0.000642928
461	Zm00001d047081	2628.27	2.30133	0.527248	4.36481	1.27235e-05	0.000642928
462	Zm00001d028829	426.914	1.99245	0.45675	4.36223	1.28745e-05	0.000646332
463	Zm00001d023543	1497.02	1.94309	0.445456	4.36202	1.28866e-05	0.000646332
464	Zm00001d044642	426.87	1.23839	0.283939	4.36146	1.29197e-05	0.000646596
465	Zm00001d011669	205.142	1.6997	0.389869	4.35968	1.30254e-05	0.000650485
466	Zm00001d040614	167.199	2.30368	0.528664	4.35755	1.31524e-05	0.00065542
467	Zm00001d051511	2607.03	1.44697	0.33221	4.35559	1.32711e-05	0.000658756
468	Zm00001d013489	1356.17	-2.14093	0.491546	-4.3555	1.32761e-05	0.000658756
469	Zm00001d040527	182.143	2.05502	0.472091	4.35302	1.34275e-05	0.000664845
470	Zm00001d033339	480.821	1.6225	0.372797	4.35223	1.34758e-05	0.00066582
471	Zm00001d037941	997.921	-1.67259	0.384622	-4.34865	1.36979e-05	0.000675357
472	Zm00001d037693	1323.89	1.39983	0.321985	4.34751	1.37694e-05	0.000677444
473	Zm00001d027488	3488.71	1.24353	0.286114	4.34629	1.38462e-05	0.000679779
474	Zm00001d021938	164.567	1.94907	0.448646	4.34434	1.39697e-05	0.000684398
475	Zm00001d027504	672.26	1.63457	0.376366	4.34304	1.40523e-05	0.000686994
476	Zm00001d005446	2889.31	1.37943	0.317978	4.33812	1.43706e-05	0.000701078
477	Zm00001d009589	3057.41	3.67206	0.846772	4.33654	1.44743e-05	0.000704657
478	Zm00001d029745	519.806	1.5072	0.347952	4.33164	1.48004e-05	0.000717526
479	Zm00001d016031	848.878	2.07973	0.480103	4.33184	1.47865e-05	0.000717526
480	Zm00001d004413	944.868	1.64914	0.380844	4.33023	1.48951e-05	0.00072061
481	Zm00001d007581	607.292	-1.3565	0.313554	-4.32622	1.51687e-05	0.000730804
482	Zm00001d018731	8396.02	-1.75357	0.405323	-4.32636	1.51596e-05	0.000730804
483	Zm00001d031801	392.677	1.59208	0.368085	4.32531	1.52316e-05	0.000731882
484	Zm00001d052224	20343.2	1.40821	0.325599	4.32499	1.52541e-05	0.000731882
485	Zm00001d021410	636.048	2.04532	0.473035	4.32384	1.53339e-05	0.000734196
486	Zm00001d040733	428.265	1.98513	0.459723	4.3181	1.57377e-05	0.000751979
487	Zm00001d048909	68.1426	2.4949	0.57794	4.31688	1.58248e-05	0.000754587
488	Zm00001d034621	10228.3	1.41363	0.327573	4.31549	1.59252e-05	0.00075782
489	Zm00001d047789	667.29	1.42729	0.330932	4.31294	1.61095e-05	0.000765019
490	Zm00001d040111	53.4429	2.32261	0.539068	4.30856	1.64318e-05	0.000778733
491	Zm00001d021763	11963.5	1.45121	0.336871	4.30791	1.64803e-05	0.000779439
492	Zm00001d028670	678.566	1.53761	0.357117	4.30563	1.66509e-05	0.000785909
493	Zm00001d004138	1549.36	1.90177	0.442137	4.30131	1.69789e-05	0.000799766
494	Zm00001d002796	808.853	1.65006	0.384042	4.29657	1.73464e-05	0.000814364
495	Zm00001d051442	9860.09	1.24701	0.290275	4.29596	1.73941e-05	0.000814364
496	Zm00001d036700	143.969	2.21222	0.514923	4.29623	1.73729e-05	0.000814364
497	Zm00001d020863	1145.32	-2.24974	0.524117	-4.29243	1.76727e-05	0.000825746
498	Zm00001d030361	1021.73	1.42608	0.333612	4.27465	1.91434e-05	0.000890877
499	Zm00001d010700	778.941	1.18086	0.276229	4.27495	1.91183e-05	0.000890877
500	Zm00001d021653	5278.29	1.32908	0.311463	4.26721	1.97935e-05	0.000919291
501	Zm00001d034388	438.712	-1.42041	0.333324	-4.26135	2.03193e-05	0.000941825
502	Zm00001d042362	3605.06	-1.32949	0.312076	-4.26015	2.04286e-05	0.000945004
503	Zm00001d038326	3098.8	1.09655	0.25744	4.25944	2.04941e-05	0.000946153
504	Zm00001d034523	1215.23	1.15586	0.271406	4.25877	2.05556e-05	0.000947108
505	Zm00001d047293	376.523	1.72609	0.405556	4.25611	2.08011e-05	0.000956521
506	Zm00001d044666	295.946	1.67113	0.392803	4.25436	2.0965e-05	0.000959437
507	Zm00001d015138	5126.99	1.68853	0.396917	4.25411	2.09885e-05	0.000959437
508	Zm00001d036136	494.441	1.63191	0.383539	4.25487	2.09173e-05	0.000959437
509	Zm00001d039974	1509.07	1.68387	0.39609	4.25124	2.12592e-05	0.000969905
510	Zm00001d035981	1594.57	3.67672	0.865032	4.25038	2.13407e-05	0.000971711
511	Zm00001d048344	543.337	1.19783	0.282337	4.24254	2.21001e-05	0.00100432
512	Zm00001d005154	1569.34	-1.77469	0.418364	-4.24197	2.21563e-05	0.00100491
513	Zm00001d038020	285.079	2.161	0.510184	4.23574	2.27802e-05	0.00103119
514	Zm00001d040034	532.543	1.1943	0.281994	4.23522	2.28331e-05	0.00103158
515	Zm00001d047124	1223.85	-1.79417	0.423786	-4.23368	2.29901e-05	0.00103665
516	Zm00001d015702	132	1.78719	0.422254	4.23249	2.31121e-05	0.00103812
517	Zm00001d037932	2005.12	1.62188	0.383183	4.23264	2.30969e-05	0.00103812
518	Zm00001d018797	5377.53	1.57994	0.373553	4.2295	2.34207e-05	0.00104995
519	Zm00001d045125	5317	1.65099	0.390669	4.22606	2.37819e-05	0.00106409
520	Zm00001d016361	163.717	2.14955	0.508845	4.22437	2.39613e-05	0.00107006
521	Zm00001d044083	1301	1.59776	0.378383	4.22261	2.41494e-05	0.00107638
522	Zm00001d028405	535.599	4.38534	1.03975	4.21771	2.46795e-05	0.00109692
523	Zm00001d042449	125.08	1.9868	0.471087	4.21748	2.47045e-05	0.00109692
524	Zm00001d034705	645.016	1.55076	0.367863	4.21558	2.49135e-05	0.0010978
525	Zm00001d051883	945.201	1.33954	0.317706	4.21629	2.48354e-05	0.0010978
526	Zm00001d052950	2710.76	1.09979	0.260863	4.21598	2.48694e-05	0.0010978
527	Zm00001d018746	1981.14	-1.52064	0.360703	-4.21578	2.48919e-05	0.0010978
528	Zm00001d017539	1978.06	-1.61776	0.383942	-4.21354	2.51403e-05	0.0011057
529	Zm00001d053926	2294.28	1.57472	0.373769	4.21307	2.51921e-05	0.00110588
530	Zm00001d053067	1527.24	1.21266	0.287905	4.212	2.53125e-05	0.00110907
531	Zm00001d038155	506.769	1.33929	0.318212	4.20881	2.56721e-05	0.00112271
532	Zm00001d010366	188.086	1.71198	0.407121	4.2051	2.6097e-05	0.00113914
533	Zm00001d005996	182.84	2.39049	0.568707	4.20339	2.62953e-05	0.00114436
534	Zm00001d025136	6647.21	-1.09048	0.25944	-4.20321	2.63151e-05	0.00114436
535	Zm00001d041578	3628.43	2.0322	0.48357	4.20249	2.63997e-05	0.0011459
536	Zm00001d003422	629.228	1.55966	0.371755	4.19538	2.72412e-05	0.00118021
537	Zm00001d052855	48601.6	-1.3507	0.322162	-4.19261	2.75759e-05	0.00119249
538	Zm00001d002139	674.546	1.1803	0.28164	4.1908	2.77968e-05	0.00119981
539	Zm00001d053015	1295.87	1.61813	0.386469	4.18696	2.8272e-05	0.00121806
540	Zm00001d048508	86.2895	2.10795	0.503594	4.1858	2.84157e-05	0.00122198
541	Zm00001d017784	2704.54	-1.20558	0.288366	-4.18075	2.90552e-05	0.00124487
542	Zm00001d023343	3905.62	1.48029	0.35406	4.18091	2.90341e-05	0.00124487
543	Zm00001d036647	161.149	-2.0749	0.496448	-4.17948	2.92173e-05	0.00124721
544	Zm00001d037688	816.221	1.34789	0.322484	4.17972	2.91874e-05	0.00124721
545	Zm00001d037221	816.63	1.18406	0.28345	4.17731	2.94974e-05	0.00125686
546	Zm00001d005693	154.315	1.88063	0.450313	4.17627	2.96322e-05	0.00126029
547	Zm00001d035135	2002.55	1.58862	0.381118	4.16832	3.06854e-05	0.0013027
548	Zm00001d035212	415.907	1.85673	0.445541	4.16737	3.08139e-05	0.00130577
549	Zm00001d012494	127.863	2.22949	0.535278	4.1651	3.1121e-05	0.00131638
550	Zm00001d009060	1474.54	1.70705	0.41052	4.15825	3.20688e-05	0.001354
551	Zm00001d051573	4047.75	-1.53637	0.369897	-4.15352	3.27403e-05	0.00137931
552	Zm00001d052591	240.93	2.08895	0.502975	4.15319	3.2787e-05	0.00137931
553	Zm00001d016062	363.537	1.48124	0.356804	4.1514	3.30442e-05	0.00138511
554	Zm00001d010545	114.235	2.06357	0.497053	4.15161	3.3015e-05	0.00138511
555	Zm00001d028004	1543.42	1.82478	0.440112	4.14617	3.38089e-05	0.00141096
556	Zm00001d006195	253.385	2.03811	0.491649	4.14547	3.39121e-05	0.00141096
557	Zm00001d044087	105.199	1.90538	0.459636	4.14542	3.39186e-05	0.00141096
558	Zm00001d051139	4045.19	-1.62496	0.392017	-4.14511	3.39646e-05	0.00141096
559	Zm00001d010204	97.3473	2.12019	0.511332	4.1464	3.37738e-05	0.00141096
560	Zm00001d010785	321.567	1.67336	0.404063	4.14133	3.45305e-05	0.00143009
561	Zm00001d013573	6053.77	1.28457	0.310257	4.14035	3.46773e-05	0.00143287
562	Zm00001d032405	354.338	1.3987	0.338302	4.13448	3.55761e-05	0.0014674
563	Zm00001d021784	5060.05	1.86407	0.451058	4.13265	3.58605e-05	0.00147651
564	Zm00001d007267	10392.1	1.26263	0.305769	4.12938	3.63747e-05	0.00149239
565	Zm00001d037328	1265.74	1.88659	0.456829	4.12975	3.63154e-05	0.00149239
566	Zm00001d028745	147.282	1.62378	0.393383	4.12772	3.66374e-05	0.00149788
567	Zm00001d018421	2818.15	1.64963	0.399622	4.12796	3.65996e-05	0.00149788
568	Zm00001d027742	971.355	1.31468	0.31889	4.12268	3.74496e-05	0.00152839
569	Zm00001d024867	519.216	-1.53171	0.371664	-4.12122	3.76869e-05	0.00153538
570	Zm00001d004758	2600.31	1.42164	0.345531	4.11437	3.88242e-05	0.00157894
571	Zm00001d014486	5655.57	-1.74452	0.424725	-4.1074	4.0013e-05	0.00162444
572	Zm00001d051018	899.317	1.4479	0.35268	4.10542	4.03577e-05	0.00163558
573	Zm00001d013191	451.704	1.29684	0.315957	4.10449	4.05215e-05	0.00163936
574	Zm00001d001894	13275.9	-1.23836	0.302222	-4.09752	4.17606e-05	0.00168459
575	Zm00001d015520	5197.46	-1.56003	0.380738	-4.09738	4.17846e-05	0.00168459
576	Zm00001d031850	294.748	1.40403	0.34304	4.09292	4.25974e-05	0.00171438
577	Zm00001d005802	556.296	1.68202	0.411218	4.09033	4.30761e-05	0.00173065
578	Zm00001d004344	271.261	2.62393	0.64163	4.08948	4.32345e-05	0.00173102
579	Zm00001d018024	734.419	1.66649	0.407479	4.08976	4.31815e-05	0.00173102
580	Zm00001d052682	1567.93	1.15141	0.281797	4.08596	4.38942e-05	0.00175139
581	Zm00001d025848	150.665	1.61649	0.395599	4.08618	4.38541e-05	0.00175139
582	Zm00001d001784	70.2055	2.66119	0.651466	4.08493	4.4091e-05	0.00175623
583	Zm00001d026405	2534.16	1.39417	0.341602	4.08127	4.47898e-05	0.00178101
584	Zm00001d029233	322.83	2.66943	0.654162	4.08068	4.4904e-05	0.0017825
585	Zm00001d022374	95.7314	2.75648	0.676402	4.0752	4.59745e-05	0.00182188
586	Zm00001d043674	1229.4	1.24456	0.305606	4.07245	4.65219e-05	0.00184043
587	Zm00001d019862	152.717	1.87582	0.461224	4.06704	4.76135e-05	0.00187403
588	Zm00001d000001	2866.91	-2.11864	0.520886	-4.06737	4.75458e-05	0.00187403
589	Zm00001d027492	755.439	-1.72992	0.425418	-4.06639	4.7747e-05	0.00187611
590	Zm00001d048099	308.123	1.92704	0.474143	4.06426	4.81851e-05	0.00189013
591	Zm00001d004346	269.143	2.62522	0.646071	4.06335	4.83724e-05	0.00189427
592	Zm00001d002610	59.4528	2.12007	0.521947	4.06185	4.86857e-05	0.00190333
593	Zm00001d025218	447.928	-1.38842	0.341928	-4.06056	4.89541e-05	0.00191061
594	Zm00001d020198	152.038	2.12146	0.52254	4.0599	4.90932e-05	0.00191282
595	Zm00001d003624	209.149	1.78818	0.441083	4.05407	5.03352e-05	0.00195793
596	Zm00001d051923	814.311	4.03734	0.996011	4.05351	5.04542e-05	0.00195928
597	Zm00001d039866	2383.81	1.29053	0.318645	4.05005	5.12066e-05	0.00198517
598	Zm00001d019358	339.106	2.09141	0.516742	4.04731	5.18094e-05	0.0020052
599	Zm00001d027619	840.084	1.45166	0.359003	4.04359	5.26391e-05	0.00203392
600	Zm00001d007509	941.923	1.40262	0.347434	4.03708	5.41205e-05	0.00208769
601	Zm00001d007921	704.227	1.44663	0.358723	4.03272	5.51355e-05	0.00212331
602	Zm00001d024939	1636.13	1.47138	0.365019	4.03097	5.55479e-05	0.00213565
603	Zm00001d015385	5118.82	1.46781	0.364695	4.02477	5.70304e-05	0.00218903
604	Zm00001d010578	1361.34	1.19843	0.297932	4.0225	5.75839e-05	0.00220662
605	Zm00001d026460	1182.86	1.79976	0.447893	4.01829	5.86228e-05	0.00224273
606	Zm00001d047060	298.91	1.54188	0.38382	4.01719	5.8895e-05	0.00224944
607	Zm00001d017290	468.639	-1.28325	0.319494	-4.01652	5.90642e-05	0.0022522
608	Zm00001d000288	193.257	1.55534	0.387328	4.01558	5.9301e-05	0.00225752
609	Zm00001d032331	1665.56	1.0856	0.270477	4.01364	5.97898e-05	0.0022724
610	Zm00001d003399	691.318	1.66171	0.414397	4.00994	6.07345e-05	0.00230454
611	Zm00001d025860	910.79	1.95775	0.488505	4.00764	6.13281e-05	0.00232033
612	Zm00001d016080	453.647	-1.44784	0.361278	-4.00756	6.13505e-05	0.00232033
613	Zm00001d044081	1833.46	-2.04994	0.511586	-4.00702	6.14894e-05	0.0023218
614	Zm00001d051532	1081.25	1.60529	0.400835	4.00487	6.20507e-05	0.00233919
615	Zm00001d050017	1186.61	1.46824	0.366686	4.00408	6.22587e-05	0.00234323
616	Zm00001d027878	224.629	-1.88448	0.471007	-4.00096	6.30866e-05	0.00236672
617	Zm00001d002006	1623.97	1.17897	0.294841	3.99868	6.36972e-05	0.00238193
618	Zm00001d045098	11826	-1.34778	0.33703	-3.999	6.36105e-05	0.00238193
619	Zm00001d018788	2996.01	1.1978	0.299614	3.99779	6.39357e-05	0.002387
620	Zm00001d029896	2584.33	1.83076	0.458787	3.99043	6.59539e-05	0.0024584
621	Zm00001d018034	7028.62	1.31226	0.329065	3.98786	6.66726e-05	0.0024812
622	Zm00001d039300	766.714	1.14719	0.287724	3.98712	6.68802e-05	0.00248244
623	Zm00001d054074	422.223	1.23648	0.31013	3.98698	6.69195e-05	0.00248244
624	Zm00001d002432	932.994	-1.53623	0.385561	-3.98441	6.76476e-05	0.00250544
625	Zm00001d026531	536.737	1.17913	0.295978	3.98384	6.78092e-05	0.00250743
626	Zm00001d011879	527.024	1.49312	0.374838	3.98337	6.79456e-05	0.00250848
627	Zm00001d027539	1628.58	1.50599	0.378178	3.98223	6.82712e-05	0.00251544
628	Zm00001d028389	111.572	2.37597	0.596685	3.98195	6.83507e-05	0.00251544
629	Zm00001d022239	1809.87	1.17631	0.295538	3.98024	6.88461e-05	0.00252966
630	Zm00001d022628	70.234	2.07898	0.522473	3.97911	6.91732e-05	0.00253766
631	Zm00001d054044	613.394	1.90189	0.478171	3.97742	6.96672e-05	0.00255175
632	Zm00001d040244	574.692	1.96441	0.494133	3.97547	7.02396e-05	0.00256867
633	Zm00001d052118	1415.41	1.46989	0.369994	3.97275	7.10482e-05	0.00259319
634	Zm00001d026263	8475.7	-1.11803	0.281445	-3.97246	7.11335e-05	0.00259319
635	Zm00001d046188	364.073	1.4788	0.372412	3.97088	7.16076e-05	0.00260638
636	Zm00001d018930	5528.73	1.49845	0.37787	3.96553	7.32326e-05	0.00266136
637	Zm00001d032423	1863.25	1.42371	0.359462	3.96067	7.47388e-05	0.0027034
638	Zm00001d017706	1251.3	1.34676	0.34001	3.96094	7.46538e-05	0.0027034
639	Zm00001d012426	192.802	1.93109	0.487491	3.96128	7.45475e-05	0.0027034
640	Zm00001d005917	1582.99	1.12541	0.284353	3.95778	7.56499e-05	0.0027321
641	Zm00001d012045	60.1074	2.55346	0.645299	3.95702	7.58915e-05	0.00273236
642	Zm00001d023529	105.093	2.4495	0.619026	3.95701	7.58923e-05	0.00273236
643	Zm00001d034405	9254.46	1.35667	0.343158	3.95348	7.70225e-05	0.00276876
644	Zm00001d038676	1610.01	1.47884	0.374521	3.94861	7.86057e-05	0.00281695
645	Zm00001d040130	6036.87	1.82477	0.462312	3.94706	7.91175e-05	0.00283092
646	Zm00001d033280	2913.63	1.63485	0.41439	3.94519	7.97375e-05	0.00284871
647	Zm00001d023384	649.462	1.56973	0.398104	3.94302	8.04606e-05	0.00287013
648	Zm00001d030163	1678.04	1.93351	0.490843	3.93916	8.17666e-05	0.00291224
649	Zm00001d024897	156.111	2.43893	0.619375	3.93774	8.22543e-05	0.00292513
650	Zm00001d027518	720.507	1.49015	0.378532	3.93666	8.2623e-05	0.00293375
651	Zm00001d025977	486.384	1.18166	0.30024	3.93573	8.29425e-05	0.0029406
652	Zm00001d031494	278.657	1.59894	0.406451	3.93391	8.35742e-05	0.00295847
653	Zm00001d037061	165.495	1.91122	0.485958	3.93289	8.39319e-05	0.00296523
654	Zm00001d011797	657.509	1.42957	0.363514	3.93263	8.40204e-05	0.00296523
655	Zm00001d032422	29085.8	1.11212	0.282988	3.92992	8.49755e-05	0.00298985
656	Zm00001d003252	2716.24	1.11555	0.283961	3.92853	8.54684e-05	0.00300264
657	Zm00001d021620	1101.84	1.54382	0.393085	3.92745	8.58527e-05	0.00301159
658	Zm00001d036989	1798.73	1.02716	0.261944	3.9213	8.80724e-05	0.00308479
659	Zm00001d006663	2334.87	1.15222	0.294099	3.91779	8.93641e-05	0.00312532
660	Zm00001d014659	720.952	1.08354	0.276728	3.91556	9.01962e-05	0.00314968
661	Zm00001d041283	62.63	-2.07426	0.530084	-3.91309	9.11234e-05	0.00317728
662	Zm00001d018032	696.121	1.22622	0.313466	3.91181	9.16059e-05	0.00318931
663	Zm00001d011938	1142.26	1.49379	0.381944	3.91103	9.19026e-05	0.00319485
664	Zm00001d011468	424.1	1.50292	0.384339	3.9104	9.21428e-05	0.00319842
665	Zm00001d052252	480.551	1.97012	0.504043	3.90864	9.28163e-05	0.00321698
666	Zm00001d053696	16732.1	1.00111	0.256205	3.90748	9.32653e-05	0.00322773
667	Zm00001d001858	621.031	1.39425	0.357039	3.90504	9.42098e-05	0.00325556
668	Zm00001d037978	1394.59	1.1168	0.286056	3.90412	9.45703e-05	0.00326317
669	Zm00001d028374	96.2327	-1.63782	0.419551	-3.90375	9.47134e-05	0.00326326
670	Zm00001d004497	93.0092	2.35539	0.604055	3.8993	9.64713e-05	0.0033189
671	Zm00001d048313	77.5605	2.07126	0.5313	3.89848	9.67981e-05	0.00332522
672	Zm00001d031182	741.072	-1.36455	0.350085	-3.89778	9.70802e-05	0.00332998
673	Zm00001d008001	34573.9	-1.27744	0.328105	-3.89337	9.88596e-05	0.00338601
674	Zm00001d016072	788.108	1.33707	0.343473	3.8928	9.9095e-05	0.00338908
675	Zm00001d038989	802.921	1.03117	0.264942	3.89206	9.93976e-05	0.00339443
676	Zm00001d007173	2450.42	-1.10944	0.285287	-3.88884	0.000100724	0.00342964
677	Zm00001d042653	1181.86	1.069	0.274873	3.88907	0.000100629	0.00342964
678	Zm00001d041790	221.742	1.36848	0.352454	3.88273	0.000103292	0.00351192
679	Zm00001d017371	2400.55	1.45675	0.375245	3.88213	0.000103543	0.00351533
680	Zm00001d029190	2505.94	1.31132	0.337866	3.88119	0.000103946	0.00352162
681	Zm00001d017473	1564.3	1.22139	0.31471	3.88099	0.000104032	0.00352162
682	Zm00001d014498	919.022	3.97643	1.02489	3.87986	0.000104516	0.00353287
683	Zm00001d032036	258.838	-1.97595	0.509524	-3.87804	0.000105301	0.00355421
684	Zm00001d047750	148.949	1.48056	0.382074	3.87507	0.000106596	0.00359271
685	Zm00001d034037	893.413	1.45304	0.375299	3.8717	0.000108081	0.00362696
686	Zm00001d017069	178.568	1.75143	0.452313	3.87217	0.000107872	0.00362696
687	Zm00001d037052	2747.13	-1.233	0.318456	-3.87179	0.000108038	0.00362696
688	Zm00001d032527	1946.59	1.3645	0.352814	3.86749	0.00010996	0.00367939
689	Zm00001d042444	298.596	1.26652	0.327474	3.86754	0.000109938	0.00367939
690	Zm00001d028793	309.279	1.65245	0.427327	3.86694	0.000110209	0.0036824
691	Zm00001d014947	6079.42	1.84496	0.477246	3.86585	0.000110703	0.00369359
692	Zm00001d006570	6429.51	1.05796	0.27372	3.86512	0.000111037	0.00369942
693	Zm00001d012472	1916.51	1.27527	0.330071	3.86362	0.000111721	0.00371688
694	Zm00001d043929	5175.57	1.64637	0.426536	3.85986	0.00011345	0.00375825
695	Zm00001d021850	6091.46	1.48395	0.384441	3.86002	0.000113379	0.00375825
696	Zm00001d007882	1196.89	1.77792	0.4609	3.85749	0.000114559	0.0037896
697	Zm00001d046966	765.861	1.1511	0.298625	3.85468	0.000115879	0.00382781
698	Zm00001d004231	110.359	2.15434	0.559267	3.85207	0.000117123	0.00386341
699	Zm00001d002607	15652.2	-1.25998	0.327257	-3.85013	0.000118058	0.0038887
700	Zm00001d016607	160.536	-1.69723	0.44088	-3.84965	0.000118288	0.00389077
701	Zm00001d029051	440.501	-1.24738	0.324236	-3.84713	0.000119509	0.00391571
702	Zm00001d043600	3190.05	1.10615	0.287532	3.84704	0.000119552	0.00391571
703	Zm00001d009510	1336.51	1.29054	0.335433	3.84738	0.000119386	0.00391571
704	Zm00001d023707	147.389	1.9973	0.519291	3.84621	0.000119961	0.00392357
705	Zm00001d030004	222.233	1.38508	0.360458	3.84256	0.000121756	0.00397108
706	ZemaCr119	360.174	1.70555	0.443849	3.84263	0.000121724	0.00397108
707	Zm00001d043614	319.976	1.16522	0.303343	3.84125	0.00012241	0.00398683
708	Zm00001d024497	113.821	2.61034	0.680053	3.83844	0.000123817	0.00402701
709	Zm00001d027894	380.559	1.57042	0.409372	3.83617	0.00012497	0.00405883
710	Zm00001d015921	4882.73	1.5991	0.416988	3.83489	0.00012562	0.00406854
711	Zm00001d047802	429.912	1.20735	0.314806	3.83522	0.000125451	0.00406854
712	Zm00001d026156	77.4372	1.76343	0.460053	3.83309	0.000126545	0.0040928
713	Zm00001d042258	2828.6	-1.01199	0.264224	-3.83005	0.000128115	0.00413781
714	Zm00001d006828	2389.8	1.09117	0.284954	3.82928	0.000128516	0.004145
715	Zm00001d003709	914.666	1.13167	0.295668	3.8275	0.00012945	0.00416932
716	Zm00001d013135	1062.18	1.10334	0.288315	3.82686	0.000129787	0.00417235
717	Zm00001d000439	643.628	1.05138	0.274753	3.82664	0.000129903	0.00417235
718	Zm00001d013857	8541.12	-1.0703	0.279903	-3.8238	0.000131408	0.00421486
719	Zm00001d020903	115.896	2.07522	0.542806	3.82313	0.000131766	0.00422051
720	Zm00001d042148	746.185	-1.70932	0.447443	-3.8202	0.000133344	0.00426027
721	Zm00001d020666	292.412	-1.265	0.33114	-3.82014	0.000133374	0.00426027
722	ZemaCr114	352.146	1.7092	0.447792	3.81695	0.000135112	0.00430986
723	Zm00001d043399	595.699	1.4257	0.373659	3.81552	0.000135896	0.00432298
724	Zm00001d019605	739.315	1.56607	0.410441	3.81558	0.000135864	0.00432298
725	Zm00001d044801	294.94	1.60457	0.420589	3.81505	0.000136153	0.00432522
726	Zm00001d051509	1931.75	1.11284	0.292401	3.80587	0.000141308	0.00447065
727	Zm00001d018631	3544.54	1.23472	0.324406	3.80609	0.000141179	0.00447065
728	Zm00001d038993	89.2994	2.13481	0.561157	3.8043	0.000142207	0.00449296
729	Zm00001d020636	2028.1	1.19436	0.314489	3.79779	0.000145989	0.00460268
730	Zm00001d045568	245.088	1.50785	0.39705	3.79765	0.000146076	0.00460268
731	Zm00001d050119	1489.37	-1.2244	0.322556	-3.79594	0.000147088	0.00462829
732	Zm00001d003861	395.712	1.52724	0.402766	3.79188	0.000149514	0.00469826
733	Zm00001d037717	2969.05	-1.10987	0.292836	-3.79006	0.00015061	0.00472629
734	Zm00001d043443	3940.71	1.06044	0.279859	3.78919	0.000151136	0.00473642
735	Zm00001d011467	820.786	1.15621	0.305749	3.78158	0.000155836	0.00487056
736	Zm00001d009950	9713.89	-1.05718	0.279784	-3.77857	0.00015773	0.00492311
737	Zm00001d002690	26967.5	1.55149	0.41074	3.77731	0.000158529	0.00494143
738	Zm00001d044112	82.4567	-1.76686	0.468735	-3.76942	0.000163625	0.0050866
739	Zm00001d028751	155.965	2.24438	0.596023	3.76559	0.000166158	0.00515156
740	Zm00001d002545	73.7412	2.10611	0.559266	3.76585	0.000165982	0.00515156
741	Zm00001d020308	793.021	1.19105	0.316589	3.76214	0.000168464	0.00521005
742	Zm00001d026282	174.909	2.11035	0.56095	3.7621	0.000168493	0.00521005
743	Zm00001d016277	685.664	-1.53609	0.408372	-3.76151	0.000168891	0.00521542
744	Zm00001d033325	1128	-1.34453	0.357711	-3.75871	0.00017079	0.00526536
745	Zm00001d002441	647.462	-1.67782	0.44641	-3.75846	0.000170962	0.00526536
746	Zm00001d020133	120.854	1.65606	0.441124	3.75419	0.0001739	0.00534875
747	Zm00001d033891	394.025	-1.19856	0.319311	-3.75359	0.000174322	0.00535465
748	Zm00001d031131	849.226	1.65227	0.440458	3.75125	0.000175952	0.00539657
749	Zm00001d026908	95.8432	2.23797	0.596637	3.75097	0.000176152	0.00539657
750	Zm00001d013858	980.439	-1.25431	0.334453	-3.75034	0.000176594	0.00540299
751	Zm00001d020037	649.191	-1.26762	0.338132	-3.74888	0.000177628	0.00542748
752	Zm00001d025247	540.235	1.39944	0.373363	3.74821	0.000178102	0.0054348
753	Zm00001d018412	337.021	1.71603	0.458938	3.73913	0.000184656	0.0056274
754	Zm00001d023699	1078.47	1.34126	0.358902	3.73713	0.000186132	0.00566494
755	Zm00001d020705	53.7715	2.20043	0.589349	3.73366	0.000188715	0.00573603
756	Zm00001d039383	1017.24	1.38295	0.370542	3.73224	0.000189783	0.00576098
757	Zm00001d014386	3640.4	1.64156	0.439887	3.73178	0.00019013	0.00576396
758	Zm00001d042800	235.237	1.57197	0.421822	3.72661	0.000194075	0.00587588
759	Zm00001d035899	2910.01	1.12566	0.302314	3.72348	0.000196497	0.00593376
760	Zm00001d029583	204.244	1.56036	0.419495	3.7196	0.000199536	0.00601769
761	Zm00001d046005	247.405	1.74339	0.468901	3.71804	0.000200773	0.00603933
762	Zm00001d025944	3184.81	-1.14254	0.307281	-3.71824	0.000200615	0.00603933
763	Zm00001d022072	1380.57	1.43224	0.385283	3.71737	0.000201311	0.00604767
764	Zm00001d053342	178.684	1.46162	0.393332	3.71601	0.000202397	0.00606723
765	Zm00001d036688	63.4199	2.15393	0.579704	3.71557	0.000202746	0.00606723
766	Zm00001d036770	1332.98	1.44566	0.38908	3.71559	0.000202733	0.00606723
767	Zm00001d046187	127.415	1.67236	0.450157	3.71506	0.000203158	0.00607172
768	Zm00001d042035	2543.44	1.07549	0.289672	3.71278	0.000204993	0.00611869
769	Zm00001d051365	273.387	1.51511	0.408401	3.70987	0.000207362	0.00618146
770	Zm00001d048814	601.762	-1.55567	0.419674	-3.70687	0.000209839	0.00623657
771	Zm00001d052594	357.645	-1.99636	0.538634	-3.70633	0.000210285	0.00623657
772	Zm00001d021340	695.842	1.22708	0.330998	3.70722	0.000209543	0.00623657
773	Zm00001d028880	2008.04	1.05514	0.284816	3.70465	0.000211683	0.00626021
774	Zm00001d047841	1466.44	-1.91693	0.517473	-3.7044	0.000211891	0.00626021
775	Zm00001d015215	290.613	1.43795	0.388427	3.70198	0.00021392	0.00630414
776	Zm00001d011833	279.144	1.50111	0.405457	3.70225	0.000213692	0.00630414
777	Zm00001d009765	4954.78	1.27167	0.343622	3.7008	0.000214924	0.00632567
778	Zm00001d013551	3121.19	1.12787	0.304853	3.69971	0.000215843	0.00634469
779	Zm00001d021321	90.7837	2.54096	0.687245	3.69731	0.000217896	0.00639694
780	Zm00001d024148	95.2642	3.07072	0.831226	3.6942	0.000220577	0.00646749
781	Zm00001d048503	1342.52	1.1966	0.324025	3.69291	0.000221703	0.00648491
782	Zm00001d026594	397.498	1.34489	0.364185	3.69288	0.00022173	0.00648491
783	Zm00001d050132	593.689	-1.46928	0.398003	-3.69162	0.00022283	0.00650888
784	Zm00001d015459	209.247	1.74376	0.473273	3.68448	0.000229173	0.00668573
785	Zm00001d028572	3203.02	1.06366	0.28877	3.68343	0.000230116	0.00670484
786	Zm00001d041416	6586.59	1.0536	0.286066	3.68308	0.000230436	0.00670575
787	Zm00001d005657	325.067	1.52796	0.414953	3.68226	0.000231176	0.00671886
788	Zm00001d050048	134.368	2.24183	0.608898	3.68178	0.000231609	0.00672302
789	Zm00001d019763	76.457	2.23784	0.608402	3.67823	0.000234856	0.00680878
790	Zm00001d008334	94.0592	1.62408	0.441579	3.67789	0.000235167	0.00680929
791	Zm00001d038126	840.675	1.22319	0.332788	3.67557	0.000237318	0.00685448
792	Zm00001d006563	722.271	-1.38086	0.375943	-3.67306	0.000239664	0.00691365
793	Zm00001d018404	1546.66	1.17583	0.320284	3.67122	0.0002414	0.00695507
794	Zm00001d017420	331.795	1.88239	0.513198	3.66795	0.000244498	0.00702875
795	Zm00001d018077	545.959	1.01038	0.275467	3.66789	0.000244562	0.00702875
796	Zm00001d032383	1894.71	1.36871	0.373203	3.66746	0.000244976	0.00703194
797	Zm00001d031412	513.986	-1.26047	0.343769	-3.66661	0.000245788	0.00704652
798	Zm00001d027852	1185.73	1.38504	0.378413	3.66013	0.000252092	0.00720945
799	Zm00001d004672	404.512	1.17395	0.320719	3.66038	0.000251837	0.00720945
800	Zm00001d049228	302.489	1.55661	0.425494	3.65836	0.000253833	0.00725033
801	Zm00001d009398	186.235	1.40514	0.384254	3.65681	0.000255373	0.00728534
802	Zm00001d053843	263.53	-2.36838	0.647964	-3.65512	0.000257066	0.00732464
803	Zm00001d009083	792.121	1.0171	0.278509	3.65195	0.000260255	0.00740641
804	Zm00001d043830	199.424	1.5662	0.428988	3.65093	0.000261296	0.00742693
805	Zm00001d034076	2932.19	1.12835	0.309143	3.64993	0.000262308	0.00744661
806	Zm00001d029475	741.808	1.22604	0.335981	3.64912	0.00026314	0.00745106
807	Zm00001d007716	139.979	1.49416	0.409468	3.64903	0.000263232	0.00745106
808	Zm00001d017762	315.669	2.19422	0.601349	3.64884	0.000263428	0.00745106
809	Zm00001d029704	408.782	1.41235	0.387135	3.6482	0.000264087	0.00745171
810	Zm00001d002641	1946.95	1.88734	0.517336	3.64819	0.000264092	0.00745171
811	Zm00001d028756	550.058	1.23246	0.337961	3.64675	0.000265578	0.00747158
812	Zm00001d012535	6520.84	1.48411	0.406968	3.64674	0.000265589	0.00747158
813	Zm00001d047568	50.9242	1.99288	0.546755	3.64492	0.000267479	0.00750168
814	Zm00001d017449	1424.36	1.15641	0.317596	3.64115	0.000271424	0.00760313
815	Zm00001d028601	4524.55	1.12708	0.30988	3.63713	0.000275691	0.00771336
816	Zm00001d033481	479.455	-1.20598	0.33175	-3.6352	0.000277761	0.00775597
817	Zm00001d043540	916.959	-1.40001	0.385172	-3.63478	0.000278215	0.00775597
818	Zm00001d026636	815.326	1.44896	0.398675	3.63444	0.000278582	0.00775686
819	Zm00001d004198	9589.92	1.1944	0.329098	3.62933	0.00028416	0.00788383
820	Zm00001d013146	2281.71	1.32792	0.365852	3.62966	0.000283793	0.00788383
821	Zm00001d009103	2078.51	-1.67838	0.462415	-3.62961	0.000283849	0.00788383
822	Zm00001d033591	4718.87	-1.34053	0.36974	-3.62559	0.000288298	0.00798909
823	Zm00001d025091	3573.33	-1.13042	0.311829	-3.62513	0.000288817	0.00799394
824	Zm00001d006511	192.284	1.25367	0.346026	3.62305	0.00029115	0.0080489
825	Zm00001d028164	886.644	1.38873	0.383442	3.62176	0.00029261	0.00807966
826	Zm00001d027766	3809.17	3.10427	0.8576	3.61972	0.000294926	0.00813393
827	Zm00001d021370	888.893	1.10419	0.305197	3.61795	0.000296947	0.00817995
828	Zm00001d006873	153.106	-1.49423	0.413085	-3.61725	0.000297751	0.0081827
829	Zm00001d013326	988.133	1.94093	0.53654	3.61749	0.000297475	0.0081827
830	Zm00001d027996	3690.03	1.28997	0.356796	3.61542	0.00029986	0.00823092
831	Zm00001d012785	582.762	-1.52185	0.421079	-3.61418	0.000301304	0.00826077
832	Zm00001d010798	1053.95	1.49242	0.413109	3.61266	0.000303076	0.00829955
833	Zm00001d027999	889.56	1.18485	0.328314	3.60889	0.000307507	0.00841098
834	Zm00001d017619	313.069	1.29968	0.360346	3.60675	0.000310051	0.00847058
835	Zm00001d029031	945.999	1.09661	0.30412	3.60585	0.00031113	0.00848381
836	ENSRNA049465110	371.161	1.78395	0.494753	3.60574	0.000311265	0.00848381
837	Zm00001d016237	9528.46	1.10392	0.306501	3.60169	0.000316155	0.00858685
838	Zm00001d038682	21735.1	-1.08519	0.30129	-3.60179	0.000316029	0.00858685
839	Zm00001d035400	148.033	1.31362	0.364866	3.60029	0.000317868	0.00862328
840	Zm00001d048710	5872.29	1.56344	0.434494	3.59829	0.000320315	0.00866942
841	Zm00001d012041	334.968	-1.18199	0.328476	-3.59841	0.000320171	0.00866942
842	Zm00001d035757	20170.5	-1.01231	0.281549	-3.59548	0.000323792	0.00875332
843	Zm00001d039256	184.093	1.70176	0.473895	3.59101	0.000329393	0.00889439
844	Zm00001d018292	561.204	1.76023	0.490627	3.58771	0.000333595	0.00899738
845	Zm00001d025991	1375	1.10732	0.308839	3.58542	0.000336534	0.00906612
846	Zm00001d021943	1187.54	-1.01375	0.282891	-3.58354	0.000338971	0.00912118
847	Zm00001d045220	2614.97	1.06835	0.298242	3.58215	0.000340773	0.00915906
848	Zm00001d010018	2500.56	-1.18343	0.330404	-3.58177	0.000341275	0.00916195
849	Zm00001d003669	441.166	-1.37791	0.384836	-3.58052	0.000342916	0.00919539
850	Zm00001d021976	3914.34	1.29695	0.362305	3.57973	0.000343954	0.00921257
851	Zm00001d030086	238.807	1.60756	0.449289	3.57802	0.000346211	0.00926234
852	ENSRNA049469775	75.5688	1.68995	0.472428	3.57716	0.000347347	0.00927258
853	Zm00001d020804	14484.7	1.21815	0.340567	3.57683	0.000347792	0.00927258
854	Zm00001d012561	302.836	1.34421	0.375806	3.57687	0.000347735	0.00927258
855	Zm00001d047797	4453.35	1.13478	0.317998	3.56852	0.000359006	0.00956059
856	Zm00001d034049	4536.28	1.01173	0.283565	3.56791	0.000359842	0.00957187
857	Zm00001d006179	1146.33	1.25432	0.351736	3.56609	0.000362344	0.00962741
858	Zm00001d035211	189.226	1.59285	0.446936	3.56393	0.000365346	0.00969607
859	Zm00001d006603	149.144	1.80566	0.506929	3.56196	0.000368092	0.0097578
860	Zm00001d012847	570.746	1.38136	0.387917	3.56095	0.000369511	0.00978424
861	Zm00001d017837	1369.61	1.01235	0.28435	3.56023	0.000370532	0.0098001
862	Zm00001d026371	2275.92	-1.30812	0.367981	-3.55487	0.000378172	0.00999079
863	Zm00001d020268	178.845	-2.09196	0.589264	-3.55012	0.000385054	0.0101611
864	Zm00001d031806	201.848	1.4472	0.407742	3.5493	0.000386261	0.0101813
865	Zm00001d011687	524.176	-2.10864	0.594482	-3.54702	0.00038961	0.010258
866	Zm00001d023258	215.242	1.13865	0.321097	3.54612	0.000390952	0.0102741
867	Zm00001d005945	9064.35	1.36853	0.386139	3.54415	0.000393888	0.0103354
868	Zm00001d012935	2171.58	-1.0962	0.309427	-3.54268	0.000396087	0.0103782
869	Zm00001d021248	486.625	1.10662	0.312419	3.54211	0.000396943	0.0103782
870	Zm00001d020609	1432.39	1.20855	0.341278	3.54126	0.000398214	0.0103902
871	Zm00001d002774	273.766	2.28118	0.644312	3.54049	0.000399392	0.0104093
872	Zm00001d043181	399.036	1.27126	0.359238	3.53875	0.000402022	0.0104544
873	Zm00001d043418	20136.2	-1.0318	0.291561	-3.53889	0.000401813	0.0104544
874	Zm00001d001776	1237.15	-1.0784	0.304945	-3.53637	0.000405661	0.0105093
875	Zm00001d052034	205.5	2.0993	0.593712	3.53589	0.000406398	0.0105093
876	ENSRNA049478205	111.672	1.47468	0.417049	3.53599	0.00040625	0.0105093
877	Zm00001d021572	118.046	-1.65137	0.466996	-3.53616	0.000405983	0.0105093
878	Zm00001d029539	534.393	1.53111	0.433233	3.53415	0.00040909	0.0105672
879	Zm00001d051206	58.8445	2.07685	0.587748	3.53357	0.000409991	0.0105787
880	Zm00001d008200	78.603	1.84724	0.523118	3.53121	0.000413665	0.010638
881	Zm00001d018430	497.293	-1.14776	0.325228	-3.5291	0.000416974	0.0107113
882	Zm00001d046690	2842.73	1.20007	0.340181	3.52774	0.000419119	0.0107544
883	Zm00001d034543	2610.28	1.33503	0.37853	3.52687	0.000420498	0.0107779
884	Zm00001d033572	1873.13	1.2072	0.342428	3.52541	0.000422832	0.0107783
885	Zm00001d042768	100.734	1.76031	0.49927	3.52576	0.000422277	0.0107783
886	Zm00001d025043	420.769	-1.3829	0.392253	-3.52553	0.000422635	0.0107783
887	Zm00001d053925	1299.63	1.32351	0.375455	3.5251	0.000423328	0.0107791
888	Zm00001d039001	394.341	-1.15683	0.328215	-3.52462	0.000424088	0.0107866
889	Zm00001d013276	151.859	1.63485	0.464067	3.52288	0.000426882	0.0108458
890	Zm00001d028474	7569.71	1.26346	0.358694	3.52238	0.000427688	0.0108544
891	Zm00001d032453	1960.11	3.18307	0.904012	3.52105	0.000429842	0.0108735
892	Zm00001d043411	571.156	-1.9286	0.547706	-3.52124	0.00042954	0.0108735
893	Zm00001d022450	5293.54	1.15324	0.327555	3.52076	0.000430315	0.0108735
894	Zm00001d010871	2122.72	1.41858	0.403715	3.51381	0.000441721	0.0111496
895	Zm00001d027443	599.048	1.15286	0.328199	3.51269	0.000443589	0.0111725
896	Zm00001d012689	1006.66	1.00695	0.286643	3.51292	0.000443209	0.0111725
897	Zm00001d034538	541.53	1.32375	0.376956	3.51169	0.000445263	0.0112025
898	Zm00001d024507	461.185	1.05675	0.301336	3.50688	0.000453399	0.0113866
899	Zm00001d016085	169.601	1.31106	0.373865	3.50678	0.000453562	0.0113866
900	Zm00001d025002	221.151	-1.42381	0.406111	-3.50595	0.000454974	0.0114097
901	Zm00001d044079	1127.57	-1.47612	0.421183	-3.50471	0.000457105	0.0114262
902	Zm00001d037307	1473.19	1.08404	0.309264	3.50523	0.000456212	0.0114262
903	Zm00001d047069	786.832	1.46945	0.419246	3.50498	0.000456637	0.0114262
904	Zm00001d020783	2769.97	1.009	0.288233	3.50065	0.000464125	0.0115892
905	Zm00001d011132	1090.76	1.07568	0.307512	3.49802	0.000468734	0.0116791
906	Zm00001d049950	1380.01	3.66463	1.04819	3.49616	0.000472005	0.0117442
907	Zm00001d009349	104.147	-1.76405	0.504597	-3.49596	0.000472356	0.0117442
908	Zm00001d013111	5708.87	-1.2954	0.370799	-3.49353	0.000476687	0.0118392
909	Zm00001d051499	153.106	1.41204	0.404721	3.48892	0.000484974	0.0120065
910	Zm00001d047738	754.337	1.08032	0.309711	3.48816	0.000486358	0.0120279
911	Zm00001d027332	127.758	2.00459	0.574853	3.48714	0.000488218	0.0120611
912	Zm00001d028775	384.356	1.18278	0.339382	3.48509	0.000491967	0.0121408
913	Zm00001d034062	11135.4	-1.07322	0.308173	-3.48251	0.000496728	0.0122452
914	Zm00001d004817	14350.7	1.52203	0.43714	3.48178	0.000498094	0.0122659
915	Zm00001d004075	309.648	-1.38374	0.397497	-3.48114	0.00049928	0.0122742
916	Zm00001d043470	528.665	-1.55612	0.447064	-3.48075	0.000500018	0.0122742
917	Zm00001d010759	1073.13	1.47798	0.424608	3.48081	0.000499892	0.0122742
918	Zm00001d028714	4062.97	1.31755	0.378649	3.4796	0.000502157	0.0122904
919	Zm00001d029497	223.737	1.21927	0.350373	3.47993	0.000501548	0.0122904
920	Zm00001d031496	166.307	1.38515	0.398083	3.47955	0.000502264	0.0122904
921	ZeamMr001	1193.05	1.43987	0.414357	3.47496	0.000510937	0.0124763
922	Zm00001d048054	10624.3	1.21075	0.348925	3.46994	0.000520568	0.0126848
923	Zm00001d006495	100.836	1.70221	0.49143	3.4638	0.000532606	0.012954
924	Zm00001d039687	962.465	1.15136	0.332403	3.46374	0.000532729	0.012954
925	Zm00001d037632	1280.18	1.70573	0.492813	3.4612	0.000537771	0.0130492
926	Zm00001d015356	3166.83	-1.19952	0.346802	-3.45882	0.000542551	0.0131324
927	Zm00001d037651	523.113	1.02938	0.297688	3.45791	0.000544374	0.0131545
928	Zm00001d051699	252.489	1.44828	0.418889	3.45743	0.000545361	0.0131603
929	Zm00001d009969	105.663	1.78541	0.516428	3.45723	0.000545749	0.0131603
930	Zm00001d029270	1009.89	-1.34442	0.389193	-3.45437	0.00055157	0.0132869
931	Zm00001d048073	911.337	-1.83794	0.532121	-3.454	0.000552339	0.0132916
932	Zm00001d022241	2177.86	1.01008	0.292593	3.45217	0.000556106	0.0133684
933	Zm00001d045544	11283.2	-1.19665	0.346738	-3.45116	0.000558175	0.0134043
934	Zm00001d033404	105.497	1.74564	0.505982	3.45001	0.000560568	0.0134201
935	Zm00001d002971	218.54	1.44959	0.420279	3.44912	0.000562425	0.0134507
936	Zm00001d034373	4238.06	1.23685	0.35886	3.44661	0.00056767	0.0135418
937	Zm00001d033292	3970.51	1.32988	0.385946	3.44578	0.000569412	0.0135611
938	Zm00001d005457	743.673	1.0618	0.308169	3.44552	0.000569962	0.0135611
939	Zm00001d038272	1544.12	-1.20761	0.350655	-3.44387	0.000573446	0.0136301
940	Zm00001d014949	2151.46	1.07026	0.310875	3.44275	0.000575825	0.0136726
941	Zm00001d039634	1094.34	1.10827	0.322252	3.43913	0.000583585	0.0138159
942	Zm00001d002094	9510.17	1.40971	0.409959	3.43867	0.000584581	0.013824
943	Zm00001d011513	484.275	1.23715	0.360037	3.43617	0.000590007	0.0139381
944	Zm00001d012296	236.255	1.36991	0.399479	3.42923	0.000605294	0.0142557
945	Zm00001d004635	301.909	1.2389	0.361957	3.42278	0.000619841	0.0145688
946	Zm00001d028591	76.8833	1.63916	0.478989	3.42212	0.000621339	0.0145892
947	Zm00001d002721	10377.3	1.20589	0.352475	3.42121	0.000623427	0.0146235
948	Zm00001d001857	2375.25	1.1572	0.338411	3.4195	0.000627367	0.0146867
949	Zm00001d053528	285.875	1.16995	0.342143	3.41949	0.000627388	0.0146867
950	Zm00001d001139	618.914	1.52338	0.445931	3.41619	0.000635051	0.0148511
951	Zm00001d046385	1342.74	1.01415	0.29696	3.4151	0.000637591	0.0148805
952	Zm00001d024568	694.035	-1.00001	0.292874	-3.41447	0.000639067	0.0149
953	Zm00001d017298	257.807	1.2377	0.362555	3.41382	0.000640591	0.0149206
954	Zm00001d033194	1610.8	1.58212	0.463525	3.41323	0.000641974	0.0149378
955	Zm00001d013529	456.211	1.13284	0.332005	3.4121	0.000644641	0.0149699
956	Zm00001d047814	3581.81	1.22146	0.357971	3.41218	0.000644447	0.0149699
957	Zm00001d020732	2063.48	1.20365	0.352954	3.41021	0.000649139	0.0150592
958	Zm00001d008326	2647.46	-1.16307	0.34113	-3.40947	0.000650887	0.0150847
959	Zm00001d009003	623.134	1.49994	0.440056	3.40852	0.000653152	0.0151221
960	Zm00001d043421	95.3682	-1.87121	0.549836	-3.40321	0.000665993	0.0154041
961	Zm00001d047275	477.704	1.16464	0.342442	3.40099	0.000671432	0.0155144
962	Zm00001d051681	989.871	-1.23254	0.36262	-3.39899	0.000676352	0.0155971
963	Zm00001d051306	8885.65	-1.0321	0.303912	-3.39606	0.000683644	0.015734
964	Zm00001d009530	1121.59	1.17631	0.346654	3.39333	0.000690485	0.0158757
965	Zm00001d016274	3632.37	1.00273	0.295547	3.39277	0.000691888	0.0158922
966	Zm00001d048053	6595.96	1.24106	0.365837	3.39237	0.000692908	0.0158999
967	Zm00001d033922	890.128	1.29473	0.381749	3.39158	0.000694897	0.0159298
968	Zm00001d022251	552.927	1.15719	0.341357	3.38998	0.00069897	0.0160074
969	Zm00001d052213	1087.05	1.47429	0.435251	3.38723	0.000706033	0.016151
970	Zm00001d033447	272.813	-1.2243	0.361534	-3.38639	0.00070819	0.0161707
971	Zm00001d026012	392.384	1.31283	0.388049	3.38314	0.000716609	0.0163148
972	ZemaCr120	671.709	1.39741	0.413173	3.38213	0.000719261	0.0163591
973	ZemaCr113	671.078	1.3826	0.408888	3.38137	0.000721248	0.0163883
974	ZeamMp182	60.8377	2.02031	0.597669	3.38032	0.000724025	0.0164353
975	Zm00001d002992	432.081	1.04047	0.307892	3.37935	0.000726583	0.0164631
976	Zm00001d052253	796.436	1.30181	0.385229	3.37932	0.000726666	0.0164631
977	Zm00001d052962	392.07	1.36115	0.402922	3.37819	0.00072965	0.0164824
978	Zm00001d019629	414.753	1.12503	0.333573	3.37267	0.000744442	0.0167847
979	Zm00001d021263	10822.1	-1.02775	0.30473	-3.37265	0.000744478	0.0167847
980	Zm00001d020738	425.202	1.18354	0.351719	3.36503	0.000765366	0.0172389
981	Zm00001d002072	139.222	1.43831	0.427788	3.36221	0.000773214	0.0173988
982	Zm00001d012710	1652.54	-1.66296	0.494873	-3.36038	0.000778341	0.0174972
983	Zm00001d007166	66.268	1.75619	0.523015	3.35783	0.000785578	0.0176258
984	Zm00001d013782	43.7113	2.02704	0.603888	3.35664	0.000788952	0.0176673
985	Zm00001d044951	135.103	2.40859	0.71754	3.35673	0.000788706	0.0176673
986	Zm00001d040467	225.153	1.75206	0.522207	3.35511	0.00079334	0.0177485
987	Zm00001d002159	407.732	-1.2801	0.381933	-3.35164	0.000803342	0.0179377
988	Zm00001d043156	1431.58	1.03488	0.309005	3.34908	0.000810796	0.0180868
989	Zm00001d008841	543.897	-3.31681	0.991056	-3.34675	0.000817659	0.0182049
990	Zm00001d044043	390.936	1.08005	0.322961	3.34421	0.000825178	0.0183358
991	Zm00001d052136	1139.3	-1.3777	0.411962	-3.34425	0.00082505	0.0183358
992	Zm00001d039000	5977.89	-1.19905	0.358573	-3.34396	0.00082591	0.0183358
993	Zm00001d044431	1865.12	1.03309	0.309171	3.34149	0.000833306	0.0184824
994	Zm00001d048227	181.539	1.4767	0.442089	3.34028	0.000836937	0.0185452
995	Zm00001d053432	152.602	1.49556	0.448146	3.3372	0.000846257	0.0186982
996	Zm00001d010907	199.887	1.61177	0.48296	3.33728	0.000846031	0.0186982
997	Zm00001d025167	174.256	1.36578	0.409243	3.33733	0.000845877	0.0186982
998	Zm00001d033091	1856.7	1.06225	0.318458	3.3356	0.000851171	0.0187682
999	Zm00001d026491	274.448	1.78382	0.534745	3.33582	0.000850468	0.0187682
1000	Zm00001d018796	446.029	1.14091	0.342392	3.33216	0.000861735	0.018968
1001	Zm00001d034564	569.378	1.33803	0.401588	3.33185	0.000862696	0.0189711
1002	Zm00001d020638	53.519	2.1263	0.638585	3.32971	0.000869379	0.0191
1003	Zm00001d043361	611.2	1.26713	0.381272	3.32343	0.000889175	0.0194797
1004	Zm00001d051362	96.3156	1.87797	0.565264	3.32229	0.000892815	0.019541
1005	Zm00001d037540	10443.9	1.15028	0.346323	3.32141	0.000895635	0.0195842
1006	Zm00001d044728	173.928	-1.37292	0.413402	-3.32103	0.000896854	0.0195924
1007	Zm00001d016893	147.806	1.57409	0.474105	3.32012	0.000899783	0.0196379
1008	Zm00001d049539	818.682	-1.23091	0.371028	-3.31757	0.00090804	0.0197624
1009	Zm00001d028598	554.482	1.21414	0.366141	3.31605	0.000913011	0.0198214
1010	Zm00001d009497	163.677	1.37266	0.414021	3.31543	0.000915013	0.0198398
1011	Zm00001d013409	255.784	-1.7474	0.527477	-3.31275	0.000923832	0.0200123
1012	Zm00001d053394	302.642	1.27321	0.38439	3.3123	0.000925338	0.0200263
1013	Zm00001d007827	139.807	-1.63753	0.494428	-3.31196	0.000926453	0.0200318
1014	ENSRNA049478230	769.618	1.41738	0.428467	3.30802	0.000939579	0.0202402
1015	Zm00001d006521	285.548	1.36166	0.411679	3.30758	0.000941063	0.0202533
1016	Zm00001d010049	12804.8	-1.07251	0.324328	-3.30688	0.000943429	0.0202855
1017	Zm00001d021836	671.681	1.56127	0.472175	3.30655	0.000944513	0.02029
1018	Zm00001d040190	10211.5	1.0268	0.31063	3.30556	0.000947878	0.0202959
1019	Zm00001d052039	655.337	3.43435	1.03891	3.30572	0.000947314	0.0202959
1020	Zm00001d012282	595.924	1.35616	0.410217	3.30596	0.000946514	0.0202959
1021	Zm00001d050241	5335.45	1.32182	0.399977	3.30475	0.000950608	0.0203269
1022	Zm00001d031421	197.777	1.57149	0.475682	3.30366	0.000954318	0.0203713
1023	Zm00001d010218	100.835	-1.53112	0.463502	-3.30337	0.000955315	0.0203713
1024	Zm00001d033330	438.32	-1.78777	0.541856	-3.29935	0.000969106	0.0206464
1025	Zm00001d046889	1843.6	1.08721	0.329569	3.29888	0.000970722	0.0206619
1026	Zm00001d018331	329.38	-1.22497	0.371943	-3.29344	0.000989708	0.020989
1027	Zm00001d020774	1780.96	-1.08933	0.33107	-3.29033	0.0010007	0.0212027
1028	Zm00001d036927	220.927	-1.40289	0.426511	-3.28922	0.00100467	0.0212674
1029	Zm00001d028510	2390.34	-1.57919	0.48029	-3.288	0.00100903	0.0213404
1030	Zm00001d010976	5143.41	1.13387	0.345248	3.28423	0.00102262	0.0216082
1031	Zm00001d021200	1612.12	1.38516	0.421823	3.28374	0.0010244	0.0216259
1032	Zm00001d030343	186.775	1.17267	0.357307	3.28197	0.00103084	0.0217422
1033	Zm00001d020390	120.114	-2.19666	0.669408	-3.2815	0.00103256	0.0217587
1034	Zm00001d025759	191.293	1.28388	0.391604	3.27852	0.00104352	0.0219499
1035	Zm00001d033905	15776.7	-1.48165	0.45198	-3.27813	0.00104496	0.0219568
1036	Zm00001d007187	327.509	1.25528	0.383264	3.27524	0.00105572	0.0221463
1037	Zm00001d007360	369.909	1.29648	0.39605	3.27352	0.00106218	0.0222617
1038	Zm00001d038066	198.391	1.34601	0.411419	3.27164	0.00106925	0.0223896
1039	Zm00001d012508	1244.39	-1.26381	0.386517	-3.26973	0.00107649	0.0225007
1040	Zm00001d030130	226.933	1.43049	0.43753	3.26947	0.00107751	0.0225017
1041	Zm00001d052628	852.965	-1.39672	0.427275	-3.26889	0.00107969	0.0225069
1042	Zm00001d018327	88.241	1.79825	0.550487	3.26665	0.0010883	0.0226095
1043	Zm00001d020605	715.162	1.19051	0.364407	3.26699	0.00108699	0.0226095
1044	Zm00001d016134	1948.49	1.20345	0.36853	3.26555	0.00109253	0.0226726
1045	Zm00001d020862	352.364	-2.06268	0.631854	-3.26448	0.00109665	0.0227176
1046	Zm00001d030862	54.8885	-2.05227	0.628992	-3.26279	0.0011032	0.022833
1047	Zm00001d014790	356.493	1.69229	0.519268	3.259	0.00111807	0.0230995
1048	Zm00001d021777	241.849	1.66148	0.509936	3.25822	0.00112114	0.0231424
1049	ENSRNA049479581	2710.45	1.10826	0.340256	3.25715	0.00112537	0.0232091
1050	Zm00001d033805	128.952	1.24382	0.38207	3.25547	0.00113204	0.0233051
1051	Zm00001d016909	178.942	1.76906	0.543579	3.25447	0.00113603	0.0233665
1052	Zm00001d048696	770.751	1.17324	0.360699	3.25267	0.00114324	0.0234942
1053	Zm00001d048020	270.302	1.30384	0.400963	3.25178	0.00114683	0.023547
1054	Zm00001d015744	113.136	2.04866	0.630082	3.25143	0.00114827	0.0235558
1055	Zm00001d052318	1657.24	1.26017	0.387972	3.24809	0.00116182	0.0237917
1056	Zm00001d049860	63.1768	1.82231	0.561314	3.24651	0.00116829	0.0239031
1057	Zm00001d042922	12121.7	-3.27251	1.00848	-3.24498	0.00117461	0.0240112
1058	Zm00001d022153	4294.79	-1.15512	0.356057	-3.24419	0.00117787	0.0240568
1059	Zm00001d013553	311.02	1.08985	0.336104	3.24262	0.00118437	0.0241683
1060	Zm00001d011931	949.933	-1.05109	0.324216	-3.24193	0.00118722	0.0242052
1061	Zm00001d052015	328.156	1.48456	0.458113	3.24061	0.00119276	0.0242754
1062	Zm00001d046778	2644.77	1.20141	0.370733	3.24063	0.00119267	0.0242754
1063	Zm00001d043346	140.992	1.25257	0.38688	3.23763	0.00120528	0.0245087
1064	Zm00001d006825	621.761	-1.00471	0.310556	-3.2352	0.00121559	0.0246536
1065	Zm00001d045105	1084.85	3.09784	0.957511	3.23531	0.00121512	0.0246536
1066	Zm00001d039472	178.952	1.15747	0.358102	3.23223	0.00122827	0.0248568
1067	Zm00001d047077	1944.67	1.12163	0.347439	3.22828	0.00124539	0.0251482
1068	Zm00001d051611	67.3543	1.84464	0.571623	3.22703	0.00125084	0.0252144
1069	Zm00001d036118	78.5306	1.93298	0.598953	3.22726	0.00124984	0.0252144
1070	Zm00001d047680	562.434	1.07243	0.332435	3.22598	0.00125542	0.0252849
1071	Zm00001d019944	1843.32	1.25929	0.390635	3.22369	0.00126549	0.0254435
1072	Zm00001d041430	272.871	1.56015	0.484015	3.22336	0.00126698	0.0254474
1073	Zm00001d023669	292.773	-1.10115	0.341636	-3.22315	0.00126788	0.0254474
1074	Zm00001d036129	54.7606	1.83967	0.570894	3.22244	0.00127106	0.0254672
1075	Zm00001d024531	9795.41	1.46482	0.455412	3.21648	0.00129775	0.0259795
1076	Zm00001d028408	799.683	-3.03457	0.943794	-3.21529	0.00130312	0.0260052
1077	Zm00001d037610	70.3836	1.93434	0.601538	3.21566	0.00130146	0.0260052
1078	Zm00001d011993	1293.15	1.12507	0.349921	3.21521	0.00130351	0.0260052
1079	Zm00001d036797	414.979	-1.32866	0.413305	-3.21471	0.00130575	0.0260276
1080	Zm00001d033898	1130.38	1.57718	0.490738	3.21389	0.00130951	0.0260801
1081	Zm00001d036735	127.788	1.47907	0.460536	3.21163	0.00131983	0.0262182
1082	Zm00001d029427	355.889	-1.12009	0.349142	-3.20811	0.0013361	0.0265187
1083	Zm00001d028841	1523.72	1.12185	0.349998	3.2053	0.00134921	0.0267561
1084	Zm00001d012452	354.519	-1.01723	0.317418	-3.20471	0.00135198	0.0267881
1085	Zm00001d036615	146.985	1.80659	0.564045	3.20291	0.00136046	0.0268873
1086	Zm00001d025868	2716.79	1.32272	0.413015	3.20259	0.00136199	0.0268948
1087	Zm00001d032206	460.474	1.45887	0.455635	3.20184	0.00136551	0.026895
1088	Zm00001d017121	4471.74	-1.49948	0.468354	-3.2016	0.00136668	0.026895
1089	Zm00001d025152	94.0078	-1.40621	0.439128	-3.20228	0.00136347	0.026895
1090	Zm00001d017199	882.124	1.07575	0.336237	3.19938	0.00137722	0.0270574
1091	Zm00001d041539	364.093	1.33228	0.416513	3.19865	0.00138072	0.0270933
1092	Zm00001d022193	427.541	-1.01812	0.318311	-3.19851	0.00138138	0.0270933
1093	Zm00001d012167	145.865	1.51498	0.473876	3.19699	0.0013887	0.0271909
1094	Zm00001d025031	836.4	-1.05369	0.329616	-3.19673	0.00138995	0.0271925
1095	Zm00001d033637	1538.85	1.10178	0.344857	3.1949	0.00139877	0.0273419
1096	Zm00001d028371	577.346	1.36997	0.42921	3.19183	0.00141373	0.0275878
1097	Zm00001d052130	918.071	-1.52565	0.478417	-3.18894	0.00142793	0.0278417
1098	Zm00001d031800	153.649	1.37695	0.431944	3.1878	0.00143361	0.0278821
1099	Zm00001d025053	106.935	-1.58807	0.498656	-3.1847	0.00144905	0.0281589
1100	Zm00001d033924	177.114	2.1137	0.664277	3.18196	0.00146284	0.0283794
1101	Zm00001d013109	492.69	1.32592	0.416786	3.18129	0.0014662	0.0284162
1102	Zm00001d010812	345.033	-1.23908	0.389514	-3.1811	0.00146719	0.0284162
1103	Zm00001d035456	381.523	1.11506	0.350595	3.18048	0.0014703	0.0284372
1104	Zm00001d009936	164.138	2.35957	0.741909	3.1804	0.00147072	0.0284372
1105	Zm00001d003319	505.818	-1.00671	0.316693	-3.17883	0.00147869	0.0285201
1106	Zm00001d049244	1906.92	-2.71821	0.855062	-3.17896	0.00147806	0.0285201
1107	Zm00001d009566	1494.12	1.32723	0.417768	3.17696	0.0014883	0.0286577
1108	Zm00001d043587	581.4	1.07779	0.339531	3.17435	0.00150175	0.0288801
1109	Zm00001d051156	3869.59	1.0289	0.324141	3.17423	0.00150233	0.0288801
1110	Zm00001d042673	596.896	1.37479	0.43344	3.17182	0.00151488	0.0290733
1111	Zm00001d053880	224.596	1.35603	0.427772	3.16999	0.00152445	0.0292085
1112	Zm00001d017583	190.818	1.47531	0.465386	3.17008	0.00152395	0.0292085
1113	Zm00001d042812	425.048	1.13615	0.358506	3.16913	0.00152897	0.0292711
1114	Zm00001d039414	1943.94	1.14955	0.362781	3.16872	0.0015311	0.0292877
1115	Zm00001d005594	248.73	1.131	0.357273	3.16564	0.00154741	0.0295267
1116	Zm00001d043153	199.815	-1.24667	0.393882	-3.16509	0.00155037	0.0295444
1117	Zm00001d048004	1587.96	-1.03799	0.327985	-3.16475	0.00155215	0.0295444
1118	Zm00001d042353	168.506	1.09052	0.344668	3.16396	0.00155636	0.0296002
1119	Zm00001d013565	266.854	-1.84727	0.584034	-3.16295	0.00156179	0.0296548
1120	Zm00001d011932	579.573	1.21222	0.383339	3.16227	0.00156547	0.0297004
1121	Zm00001d051110	2587.1	3.2886	1.04069	3.16003	0.00157752	0.0298316
1122	Zm00001d044430	255.491	1.50105	0.475139	3.15919	0.0015821	0.0298938
1123	Zm00001d051080	2113.93	-1.07733	0.341181	-3.15763	0.00159056	0.0300292
1124	Zm00001d017622	450.349	1.32639	0.420101	3.1573	0.00159237	0.0300389
1125	Zm00001d039919	167.729	1.32717	0.420385	3.15704	0.00159381	0.0300418
1126	Zm00001d034204	2479.9	-1.24769	0.395351	-3.1559	0.00160006	0.0301177
1127	Zm00001d006587	2687.93	1.2284	0.389278	3.15559	0.00160173	0.0301177
1128	Zm00001d047883	359.747	1.27872	0.405202	3.15576	0.0016008	0.0301177
1129	Zm00001d028311	970.714	-1.60611	0.509336	-3.15334	0.00161414	0.030283
1130	Zm00001d035056	115.394	1.30348	0.413372	3.15329	0.00161443	0.030283
1131	Zm00001d039437	918.557	1.02227	0.324486	3.15043	0.00163032	0.0305564
1132	Zm00001d008499	461.082	1.06406	0.33799	3.14819	0.00164283	0.0307018
1133	Zm00001d048111	151.399	1.61293	0.512351	3.1481	0.00164337	0.0307018
1134	Zm00001d043969	466.529	-1.04193	0.331061	-3.14723	0.00164823	0.0307272
1135	Zm00001d017908	227.308	1.71539	0.545061	3.14715	0.0016487	0.0307272
1136	Zm00001d042209	44.0342	1.96487	0.624747	3.14506	0.0016605	0.0309223
1137	Zm00001d003648	3779.31	-1.22195	0.388614	-3.14437	0.00166442	0.0309705
1138	Zm00001d003584	130.488	1.2454	0.396146	3.14379	0.00166773	0.0309942
1139	Zm00001d040464	257.232	1.35747	0.431809	3.14368	0.00166837	0.0309942
1140	Zm00001d044773	281.868	1.21425	0.386454	3.14202	0.00167787	0.0311459
1141	Zm00001d045048	1814.28	1.22329	0.389403	3.14145	0.00168116	0.0311571
1142	Zm00001d040466	1448.7	1.08042	0.344052	3.14028	0.00168788	0.0312567
1143	Zm00001d042900	345.108	-1.4914	0.475076	-3.13928	0.00169364	0.0313384
1144	Zm00001d017364	155.738	1.24403	0.396399	3.13834	0.00169906	0.0314137
1145	Zm00001d022372	249.548	-2.08211	0.663637	-3.13742	0.00170443	0.0314879
1146	Zm00001d016979	813.175	-1.05829	0.337593	-3.13482	0.00171957	0.0317172
1147	Zm00001d017514	728.188	-1.28859	0.411204	-3.1337	0.00172615	0.0318131
1148	Zm00001d020150	128.422	1.56445	0.499421	3.13253	0.00173308	0.0319155
1149	Zm00001d007031	4250.54	-1.4185	0.45305	-3.13099	0.00174217	0.0320576
1150	Zm00001d048478	917.307	1.71254	0.547077	3.13034	0.00174601	0.0321029
1151	Zm00001d013418	75.6793	-1.71062	0.54657	-3.12973	0.00174969	0.0321145
1152	Zm00001d016255	66.7934	2.13773	0.68328	3.12863	0.00175624	0.0321636
1153	Zm00001d037977	241.248	-1.256	0.401537	-3.12798	0.00176014	0.0322096
1154	Zm00001d048309	137.026	1.54173	0.49317	3.12617	0.00177101	0.032332
1155	Zm00001d011225	1055.32	1.08338	0.346804	3.12389	0.00178474	0.0325316
1156	Zm00001d027344	1496.79	1.00153	0.320909	3.12092	0.00180287	0.0327368
1157	Zm00001d005002	95.4159	2.00865	0.643614	3.12089	0.00180305	0.0327368
1158	Zm00001d018806	3062.7	1.24926	0.400272	3.12103	0.0018022	0.0327368
1159	Zm00001d032353	843.589	1.04001	0.333404	3.11938	0.00181234	0.0328799
1160	Zm00001d029049	1874.04	1.12401	0.360546	3.11752	0.00182381	0.0330621
1161	Zm00001d029573	1984.03	-1.34979	0.433606	-3.11294	0.00185236	0.0333195
1162	Zm00001d003197	70.6139	2.10954	0.677393	3.1142	0.00184446	0.0333195
1163	Zm00001d040312	2823.26	-1.56514	0.502647	-3.11378	0.00184705	0.0333195
1164	Zm00001d041827	80.4474	1.98212	0.63666	3.11331	0.00185005	0.0333195
1165	Zm00001d020790	666.509	-1.56298	0.502044	-3.11322	0.00185055	0.0333195
1166	Zm00001d009116	169.706	1.50154	0.482278	3.11343	0.00184929	0.0333195
1167	Zm00001d012553	837.611	-1.10493	0.354923	-3.11315	0.001851	0.0333195
1168	Zm00001d014835	141.221	1.51228	0.486166	3.11063	0.0018669	0.0335291
1169	Zm00001d034507	206.582	-1.1075	0.35622	-3.10903	0.001877	0.0336585
1170	Zm00001d004697	85.5524	1.82084	0.585772	3.10844	0.00188075	0.0336997
1171	Zm00001d012420	42642.3	-2.50973	0.80751	-3.10799	0.00188364	0.0337234
1172	Zm00001d021629	14290.6	-1.25157	0.40293	-3.10617	0.00189526	0.0338812
1173	Zm00001d005894	394.999	1.07823	0.347226	3.10528	0.00190101	0.0339073
1174	Zm00001d052792	341.51	1.09944	0.35408	3.10505	0.00190244	0.0339073
1175	Zm00001d022618	215.202	-2.10047	0.677231	-3.10156	0.00192503	0.0342814
1176	Zm00001d049138	270.492	1.04898	0.338737	3.09674	0.00195659	0.0347635
1177	Zm00001d013926	257.028	1.04843	0.338559	3.09675	0.00195653	0.0347635
1178	Zm00001d015025	340.396	1.30587	0.422034	3.09423	0.00197321	0.0350053
1179	Zm00001d006199	847.089	1.30926	0.423238	3.09342	0.00197861	0.035073
1180	Zm00001d051746	3155.92	1.07068	0.346164	3.09298	0.00198156	0.035073
1181	Zm00001d018157	114.497	1.71589	0.554741	3.09314	0.00198049	0.035073
1182	Zm00001d017936	387.132	1.2809	0.414311	3.09164	0.00199052	0.035178
1183	Zm00001d004924	1034.56	-1.08084	0.349788	-3.08998	0.00200172	0.0353372
1184	Zm00001d027463	706.489	1.51179	0.489323	3.08956	0.00200451	0.0353446
1185	Zm00001d045987	823.364	1.2117	0.392294	3.08875	0.00201	0.0353876
1186	Zm00001d054094	2178.7	-1.02204	0.330924	-3.08844	0.00201208	0.0353974
1187	Zm00001d033619	403.383	1.15536	0.374177	3.08774	0.00201684	0.0354007
1188	Zm00001d022075	98.3448	1.91525	0.620194	3.08815	0.00201409	0.0354007
[truncated: 103 more rows]

## Sheet: PV10 versus  PV9
Supplemental Dataset 3. List of developmemt-specific differentially expressed genes (PV10 versus PV9)
[truncated: 1,577 more rows]
